# Supplementary material for: Association of vaginal microbiome, cytokines, and spontaneous preterm birth among Chinese women: a nested case-control study
Source: Microbiol Spectr. 2026 Feb 27;14(4):e02607-25. doi: 10.1128/spectrum.02607-25 (PMC13055211; doi:10.1128/spectrum.02607-25)
Supplement: Supplemental material — Tables S1 to S9. [file spectrum.02607-25-s0001.xlsx]

## Sheet: Table S1
Table S1. Demographic, cytokine profiles, and bacterial taxa of all participants.
No.	sPTB (0:no; 1: yes)	Gravidity	Parity	Previous miscarriage (0:no; 1: yes)	CST	Maternal age (years)	Age > 35 years (0:no; 1: yes)	Gestational age at enrolment (weeks)	Gestational age at delivery (weeks)	Mode of delivery	Fetal sex	Fetal birthweight (g)	Educational level	Mode of conception	IL-2	IL-4	IL-6	IL-10	TNF-α	IFN-γ	IL-17A	IL-1	IL-5	IL-8	IL-12P70	IFN-a	'Megasphaera vaginalis' Bordigoni et al. 2020	Abditibacterium utsteinense	Abeoforma whisleri	Absiella sp.	Absiella_uncultured Absiella sp.	Acetanaerobacterium_uncultured Acetanaerobacterium sp.	Acetatifactor muris	Acetatifactor sp.	Aceticella autotrophica	Acetivibrio aldrichii	Acetivibrio alkalicellulosi	Acetivibrio cellulolyticus	Acetivibrio sp.	Acetivibrio sp. 6-13	Acetivibrio thermocellus	Acetivibrio_uncultured Acetivibrio sp.	Acetobacter_uncultured Acetobacter sp.	Acidaminococcus fermentans	Acidibrevibacterium fodinaquatile	Acidiferrobacter sp. SPIII_3	Acidihalobacter prosperus	Acidisphaera sp. MS-Y2	Aciditerrimonas_uncultured Aciditerrimonas sp.
T1-2150711	0	2	0	1	IV	28	0	23	40	Caesarean section	Male	3400	College or above	Naturally conceived	0.35	1.51	10.87	4.22	3.49	3.85	0	1255.04	0.63	7697.33	76.44	5.99	0	0	6.23092e-05	0	0	0	0	0.000124618	0	0	0	0	0	0	0	0.000186928	0	0	0	0	0	0	0
T3-s2	0	3	2	0	IV	27	0	27	39	Vaginal delivery	Female	3100	Primary school	Naturally conceived	0.92	0	1.32	5.52	1.55	0.22	0.4	6.06	0	224.15	1.66	1.8	0	0	0	0	0	0	0	0.000185099	0	0	0	0	0	0	0	9.25497e-05	0	0	0	0	0	0	0
T4-s3	0	4	1	1	III	31	0	19	38	Caesarean section	Male	3200	Junior high school	Naturally conceived	0	1.54	2.23	4.87	1.03	1.37	1.27	9.96	0	361.94	2.96	0.98	0	0	0	0	0	0	0	0	0.000125834	0	6.29168e-05	0	0	0	0	0.000251667	0	0	0	0	0	0	0.000251667
T5-s4	0	3	0	1	III	33	0	16	39	Vaginal delivery	Female	3260	College or above	Naturally conceived	0.505727	1.30471	3.08213	3.8686	0.884885	0.538142	1.18126	37.8315	0.00463955	574.563	3.52571	2.11193	0	0	0	0	0	0	0	0	0	0	0	0	0	0	0	0.000951281	0	0.000271795	0	0	0	0	0
T6-s5	0	1	0	0	III	38	1	25	39	Caesarean section	Male	3400	College or above	Assisted reproduction	2.24396	1.66505	74.8622	5.32379	3.76389	10.3998	57.8555	1603.09	0.697264	8040.57	85.2345	6.02645	0	0	0	0	0	0	0	6.55781e-05	0	0	6.55781e-05	0	0	0	0	0.000655781	0	0	0	0	0	0	0
T7-s6	0	1	0	0	IV	33	0	20	37	Vaginal delivery	Male	2900	College or above	Naturally conceived	0.662743	1.58918	5.78998	8.4102	4.14345	2.30741	0	103.266	0.561566	1909.87	7.40664	1.13781	0	0	0	0	0	0	0	0.000224854	0	0	0	0	0	0	0	0.000374756	0	0	0	0	0	0	0
T8-s7	0	6	1	1	I	31	0	21	39	Vaginal delivery	Female	3150	Junior high school	Naturally conceived	0.00650432	0.504558	2.08618	4.44688	1.28972	2.02473	0.870512	6.02209	1.52591	320.352	2.74578	0.440464	0	0	0	0	0	0	0	0	0	0	0	0	0	0	0	0	0	0	0	0	0	0	0
T9-s8	0	2	1	0	I	32	0	24	39	Caesarean section	Male	2800	College or above	Naturally conceived	1.10658	1.63983	6.64637	3.98469	1.84611	1.36326	1.98645	101.296	1.22134	2409.45	9.30416	2.77832	0	0	0	0	0	0	0	0	0	0	0	0	0	0	0	0	0	0	0	0	0	0	0
T12-s9	0	12	2	1	III	37	1	18	38	Caesarean section	Female	2900	Junior high school	Naturally conceived	0.631282	0.504558	2.52465	3.44092	2.70676	1.6556	0.517397	20.1041	1.45031	486.989	3.68234	1.62012	0	0	0	0	0	0	0	0	0	0	0	0	0	0	0	0.00012133	0	0	0	0	0	0	0
T14-21537921	0	2	0	1	V	25	0	24	39	Caesarean section	Male	3500	College or above	Naturally conceived	0.662743	0.809062	22.6821	4.48525	1.14216	0.935717	1.21992	1017.65	0.280533	7826.47	51.3618	4.39123	0	0	0	0	0	0	0	0.000788739	0	0	0	0	0.000121344	0	0	0.000121344	0	0	0	0	0	0	0
T16-s11	0	1	0	0	I	27	0	25	40	Caesarean section	Male	3790	College or above	Naturally conceived	0.883854	0.184624	3.01473	3.28458	2.25672	2.06534	0.753262	12.1167	0.804202	2359.07	2.46133	1.94711	0	0	0	0	0	0	0	6.50195e-05	0	0	0.000325098	0	0.000195059	0	0.000195059	0.000130039	0	0	0	0	0	0	0
T17-s12	0	3	1	1	III	34	0	20	37	Caesarean section	Male	3250	College or above	Naturally conceived	2.14503	1.74028	3.53457	4.13914	1.47468	2.98083	0.477892	17.5327	0.131873	806.661	3.10904	0.553882	0	0	0	0	0	0	0	0	0	0	0	0	0	0	0	0	0	0	0	0	0	0	0
T19-s14	0	1	0	0	III	27	0	23	40	Vaginal delivery	Male	3150	College or above	Naturally conceived	2.07921	1.69019	4.01497	3.59681	0.81162	0	0.792392	65.9512	0.309426	2378.48	6.90092	2.48551	0	0	0	0	0	0	0	6.10054e-05	0	0	0	0	0	0	6.10054e-05	0.000183016	0	0	0	0	0	0	0
T23-s18	0	1	0	0	III	29	0	17	37	Vaginal delivery	Female	3150	College or above	Naturally conceived	1.10658	1.00757	3.2173	2.21629	1.84611	2.54704	0.596234	50.3263	0.750895	1643.06	6.18402	3.19942	0	0	0	0	0	0	0	0.000476417	0	0	0	0	0	0	0	0.000119104	0	0	0	0	0	0	0
T24-s19	0	2	1	0	IV	31	0	24	40	Vaginal delivery	Female	3850	College or above	Naturally conceived	0.29	0	6.91	3.21	0.63	1.46	1.11	205.86	1.28	4094.3	17.51	1.93	0	0	0	0	0	0	0	0	0	0	0	0	0	0	0	0	0	0	0	0	0	0	0
T25-s20	0	2	0	1	III	27	0	24	39	Vaginal delivery	Female	3250	College or above	Naturally conceived	0.59985	0.979744	10.7042	3.71345	0.519785	1.02229	0.35901	230.587	1.62619	3098.09	18.7197	2.19464	0	0	0	0	0	0	0	0.000636862	0	0	0	0	0	0	0	0.000127372	0	0	0	0	0	0	0
T26-s21	0	2	1	0	I	34	0	21	39	Vaginal delivery	Female	3600	College or above	Naturally conceived	0.162312	1.58918	6.8857	4.10056	2.29414	2.02473	2.06249	25.7697	0	1147.46	4.02237	1.41783	0	0	0	0	0	0	0	0	0	0	0	0.000180408	0	0	0	0.000601359	0	0	0	0	0	0	0
T29-s22	0	1	0	0	III	31	0	18	39	Vaginal delivery	Female	2950	College or above	Naturally conceived	0.820519	1.7901	37.92	4.40849	1.99519	3.6394	0.831475	755.89	0.909939	7270.29	45.6255	3.92119	0	0	0	0	0	0	0	0.000120149	0	0.000240298	0	0	0	0	0	0.000120149	0	0	0	0	0	0	0
T30-s23	0	2	0	1	III	29	0	18	39	Caesarean section	Male	3580	College or above	Naturally conceived	0	0.438992	9.94275	3.3628	1.73448	2.34751	1.52799	854.446	0	6334.86	50.8072	4.30562	0	0	0	0	0	0	0	0	0	0	0	0	0.000122182	0	0.000244364	0.000305455	0	0	0	0	0	0	0
T31-s24	0	2	0	1	III	38	1	18	39	Caesarean section	Female	3030	College or above	Naturally conceived	0.631282	1.30471	2.19511	2.45581	0.266282	2.82386	2.25217	17.4575	0.962407	961.152	4.23203	3.11496	0	0	0	0	0	0	0	0	0	0	0.000250391	0	0	0	0	0	0	0	0	0	0	0	0
T32-s25	0	1	0	0	IV	29	0	24	38	Caesarean section	Female	3520	College or above	Naturally conceived	1.65425	0.262864	75.8387	10.2953	3.61234	1.94329	3.60386	145.699	0.00463955	6475.17	13.1545	3.11496	0	0	0	0	0	0	0.000134889	0	0	0	0	0	0	0	0	0.000472112	0	0	0	0	0	0	0
T40-s28	0	4	1	1	I	26	0	17	38	Vaginal delivery	Female	3400	Primary school	Assisted reproduction	1.33094	0.599404	7.53466	3.51892	1.66015	2.74505	0.792392	75.9035	0	1934.5	7.16697	1.98824	0	0	0	0	0.000120999	0.000362998	0	0.000241999	0	0	0	0.000120999	0	0	0	0	0	0	0	0	0	0	0
T41-s29	0	3	1	1	I	26	0	25	40	Vaginal delivery	Male	3100	Junior high school	Naturally conceived	1.84976	1.74028	3.51182	4.40849	0	0.760729	0.870512	5.55598	0.366585	849.184	3.5518	0	0	0	0	0	0	0	0	0.000184298	0	0	0	0.00024573	0.000307163	0	0	0.00024573	0	0	0	0	0	0	0
T43-21194432	0	1	0	0	IV	28	0	17	39	Caesarean section	Male	3100	College or above	Naturally conceived	1.29879	1.7901	6.027	1.97541	0.92156	2.46742	1.7195	252.763	1.06662	5794.93	17.3857	2.19464	0	0	0	0	0	0	0	0.000619707	0	0	0	0	0	0	0	0	0	0	0	0	0	0	0
T48-s32	0	2	0	1	IV	26	0	16	38	Vaginal delivery	Female	3200	College or above	Naturally conceived	1.88245	1.38337	19.6726	4.67673	3.83972	4.2863	12.4248	1737.83	1.14421	6414.74	91.7119	5.68112	0	0	0	0	0	0	0	0	0	0	0	0	0	0	0	0	0	0	0	0	0	0	0
T49-21591571	0	4	0	1	I	21	0	16	38	Caesarean section	Male	3880	College or above	Assisted reproduction	0.568447	2.25191	16.3761	3.00986	1.88335	2.82386	0	22.7786	0.804202	814.636	3.99618	0.668562	0	0	0	0	0	0	0.000186289	0.000124193	0	0	0	0	0.000186289	0	0	0.000186289	0	0	0	0	0	0	0
T51-21594911	0	1	0	0	IV	33	0	19	40	Vaginal delivery	Female	3400	College or above	Assisted reproduction	1.78447	1.17151	3.64848	3.0492	2.59406	0.716572	1.21992	10.6913	0.478835	207.821	2.77169	0.745659	0	0	0	0	0	0	0	0	0	0	0	0	0.000443145	0	0	0.000443145	0	0	0	0	0	0	0
T52-21598291	0	2	0	1	III	31	0	16	41	Vaginal delivery	Male	3400	College or above	Naturally conceived	1.91517	1.35725	2.48048	5.21003	2.14454	0.979078	0.831475	6.52691	0.724121	171.204	3.78687	2.07065	0	0	0	0	0	0	0	0	0	0	0	0	0.000186695	0	0	0.000248927	0	0	0	0	0	0	0
T55-S34	0	1	0	0	III	31	0	25	38	Caesarean section	Female	3460	College or above	Naturally conceived	0.349363	1.00757	1.7624	3.71345	2.4065	1.61414	0	9.04182	0.506536	279.731	2.10068	0	0	0	0	0	0	0	0	0	0	0	0	0	0	0	0	0	0	0	0	0	0	0	0
T56-s35	0	2	0	1	III	27	0	23	37	Vaginal delivery	Male	3400	High school	Naturally conceived	0	1.63983	3.37561	2.65443	1.06853	0.760729	1.02621	122.619	1.70105	1924.61	11.6698	0.0376683	0	0	0	0	0	0	0	0	0	0	0	0	0	0	0	0.000118659	0	0	0	0	0	0	0
T57-s36	0	1	0	0	I	28	0	18	39	Caesarean section	Female	3700	College or above	Assisted reproduction	2.84254	1.71527	2.56888	2.89167	2.33158	0	0.438328	31.0618	0.338104	2264.95	3.78687	2.8623	0	0	0	0	0	0	0	0	0	0	0	0	0	0	0	5.94813e-05	0	0	0	0	0	0	0
T59-s38	0	1	0	0	III	29	0	16	39	Vaginal delivery	Female	3100	College or above	Naturally conceived	0.443111	1.63983	5.36515	3.79107	0.775031	0	2.25217	86.975	0.162288	4556.25	7.96667	2.52723	0	0	0	0	0	0	0	0	0	0	0	0	0	0	0	0	0	0	0	0	0	0	0
T60-s39	0	1	0	0	I	32	0	23	37	Vaginal delivery	Male	3150	College or above	Naturally conceived	1.7193	1.74028	9.59989	3.63572	1.28972	1.44731	0.714082	419.57	1.16997	5271.86	30.1126	2.23606	0	0	0	0	0	0	0	0	0	0	0	0	0	0	0	0	0	0	0	0	0	0	0
T62-21614441	0	1	0	0	I	26	0	19	38	Caesarean section	Male	3810	College or above	Naturally conceived	2.07921	1.35725	4.22237	2.45581	0.92156	1.53093	0.714082	34.6927	0	4377.62	4.91544	4.86304	0	0	0	0	0	0	0	0	0	0	0	0	0	0	0	0	0	0	0	0	0	0	0
T64-s41	0	1	0	0	I	23	0	24	40	Vaginal delivery	Male	3500	Junior high school	Naturally conceived	0.443111	0	3.26246	2.05586	0.410908	0.760729	0.438328	92.0388	0.506536	2452.33	10.0017	0.940437	0	0	0	0	0	0	0	0	0	0	0	0	0	0	0	0	0	0	0	0	0	0	0
T65-s42	0	1	0	0	III	32	0	25	39	Vaginal delivery	Male	2800	College or above	Naturally conceived	1.10658	1.1174	212.195	3.40187	1.62302	2.06534	1.06504	339	0.0695976	5242.03	25.4994	4.17733	0	0	0	0	0	0	0	0	0	0	0	0	0	0	0	0	0	0	0	0	0	0	0
T66-s43	0	1	0	0	IV	27	0	25	41	Caesarean section	Male	3630	College or above	Naturally conceived	0.537073	0.837998	55.7558	3.67459	1.43765	1.1083	0.674852	621.964	0.670318	4698.32	38.8501	2.73639	0	0	0	0	0	0	0	0	0	0	0	0	0	0	0	0	0	0	0	0	0	0	0
T67-s44	0	1	0	0	I	29	0	27	38	Vaginal delivery	Male	3150	College or above	Naturally conceived	0.662743	2.37047	4.84941	3.3237	1.80888	0	0.831475	180.805	0.85721	3300.96	12.0743	0.940437	0	0	0	0	0	0	0	0	0	0	0	0	0	0	0	0	0	0	0	0	0	0	6.77736e-05
T70-s47	0	1	0	0	I	31	0	24	39	Caesarean section	Male	3790	College or above	Assisted reproduction	1.10658	0.184624	2.61318	3.59681	0.592548	1.1083	2.44131	13.3289	1.27253	692.233	3.86532	0.940437	0	0	0	0	0	0	0	0	0	0	0	0	0	0	0	0	0	0	0	0	0	0	0
T71-21636391	0	1	0	0	I	30	0	21	40	Caesarean section	Male	3700	College or above	Naturally conceived	1.33094	0.779905	34.6736	4.33165	2.25672	0.171998	2.25217	157.207	0	3181.81	11.9664	2.02942	0	0	0	0	0	0	0	0	0	0	0	0	0	0	0	0	0	0	0	0	0	0	0
T73-s48	0	1	0	0	I	28	0	24	38	Caesarean section	Male	3900	Junior high school	Naturally conceived	1.23458	1.43534	8.89193	5.09609	1.84611	1.82052	4.71649	505.273	1.82515	7216.14	31.213	2.77832	0	0	0	0	0	0	0	0	0	0	0	0	0	0	0	0	0	0	0	6.02446e-05	0	0	0.000120489
T74-21643711	0	2	0	1	IV	24	0	24	39	Vaginal delivery	Female	3050	Junior high school	Naturally conceived	1.17051	1.25176	356.394	4.75317	1.99519	2.06534	1.21992	980.986	0.101005	5360.56	52.5269	2.27753	0	0	0	0	0	0	0	0	0	0	0	0	0	0	0	0	0	0	0	0	0	0	0
T75-21437642	0	3	1	1	I	36	1	16	39	Vaginal delivery	Female	3960	College or above	Assisted reproduction	0.380591	2.97118	3.28507	3.8686	1.47468	1.36326	1.3357	75.4393	2.53158	1896.83	7.35336	1.7423	0	0	0	0	0	0	0	0	0	0	0	0	0	0	0	0	0	0	0	0	0	0	0
T76-s49	0	3	2	0	I	33	0	21	39	Caesarean section	Male	4100	Primary school	Naturally conceived	0.725759	1.43534	6.76597	4.98197	0	2.227	0	159.523	0	2856.41	12.6951	2.61078	0	0	0	0	0	0	0	0	0	0	0	0	0	0	0	0	0	0	0	0	0	0	0
T78-s51	0	1	0	0	I	29	0	22	39	Vaginal delivery	Female	3500	College or above	Naturally conceived	1.39534	0.0980976	13.7261	3.94602	1.62302	1.48917	1.98645	82.5804	0.988549	3806.65	8.34061	3.79336	0	0	0	0	0	0	0	0	0	0	0	0	0	0	0	0	0	0	0	0	0	0	0
T80-s52	0	1	0	0	III	27	0	16	39	Vaginal delivery	Female	3700	High school	Naturally conceived	1.39534	2.58122	2.52465	3.20623	2.97018	1.57258	1.68126	61.6509	0.478835	1178.57	6.34315	0	0	0	0	0	0	0	0	0	0	0	0	0	0	0	0	0	0	0	0	0	0	0	0
T81-s53	0	1	0	0	I	22	0	25	39	Caesarean section	Male	3510	Junior high school	Naturally conceived	1.9807	1.35725	3.55732	3.0885	1.99519	2.82386	0.94845	50.4568	0.830742	1590.15	7.14035	1.86501	0	0	0	0	0	0	0	0	0	0	0	0	0	0	0	0	0	0	0	0	0	0	0
T84-s56	0	2	0	1	III	28	0	27	39	Vaginal delivery	Male	4100	College or above	Naturally conceived	1.91517	2.13221	6.38381	5.58855	2.06983	0.310724	1.4896	221.541	0	5966.46	15.1311	1.90603	0	0	0	0	0	0	0	0	0	0	0	0	0	0	0	0	0	0	0	0	0	0	0
T86-58	0	3	1	1	IV	34	0	26	37	Caesarean section	Male	3200	Junior high school	Naturally conceived	0.411839	1.09016	14.5241	2.05586	2.44399	0.672239	0.870512	1027.32	1.39972	7049.69	58.135	3.58073	0	0	0	0	0	0	0	0	0	0	0	0	0	0	0	0	0	0	0	0	0.000118906	0	0
T87-59	0	1	0	0	I	28	0	27	40	Vaginal delivery	Female	3250	College or above	Naturally conceived	1.26667	1.38337	2.10792	4.86767	1.54881	2.38754	0.792392	3.82936	1.32353	271.713	2.02362	2.07065	0	0	0	0	0	0	0	0	0	0	0	0	0	0	0	0	0	0	0	0	0	0	0
T89-61	0	1	0	0	IV	29	0	16	39	Vaginal delivery	Male	3000	Junior high school	Assisted reproduction	1.07466	1.35725	85.3233	5.9276	11.751	2.74505	2.47907	4191.41	0	5657.79	154.605	5.72426	0	0	0	0	0	0	0	0	0	0	0	0	0	0	0	0	0	0	0	0	0	0	0
T91-63	0	1	0	0	III	29	0	28	38	Vaginal delivery	Female	3200	High school	Naturally conceived	1.05	0.91	5.07	3.95	1.77	0.36	1.85	284.37	0.52	3441.82	19.99	1.51	0	0	0	0	0	0	0	0	0	0	0	0	0	0	0	0	0	0	0	0	0	0	0
T92-64	0	4	1	1	I	27	0	17	39	Caesarean section	Female	3700	Junior high school	Naturally conceived	0	0.86	2.78	3.4	2.67	0.59	0.16	5.29	0	190.18	2.52	0.98	0.000124789	0	0	0	0	0	0	0	0	0	0	0	0	0	0	0	0	0	0	0	0	0	0
T93-22042531	0	1	0	0	I	31	0	19	38	Caesarean section	Male	3800	High school	Assisted reproduction	0.6	1.33	9.14	4.1	0.05	0	0.68	7.06	0.6	360.89	2.45	1.6	0	0	0	0	0	0	0	0	0	0	0	0	0	0	0	0	0	0	0	0	0	0	0
T95-22045131	0	3	0	1	I	32	0	16	39	Caesarean section	Male	3100	Junior high school	Assisted reproduction	1.5	2.14	20.54	4.6	0.74	0.08	0.36	6.48	0.87	839.01	3.16	4.28	0	0	0	0	0	0	0	0	0	0	0	0	0	0	0	0	0	0	0	0	0	0	0
T96-2203311	0	5	1	1	IV	45	1	22	37	Caesarean section	Female	3510	Junior high school	Naturally conceived	2.69	1.22	4.68	3.52	1.73	2.76	0.28	150.22	1.58	2527.7	13.86	2.47	0	0	0	0	0	0	0	0	0	0	0	0	0	0	0	0	0	0	0	0	0	0	0
T98-67	0	3	1	1	I	31	0	21	40	Caesarean section	Female	3500	Primary school	Naturally conceived	0.29	0	5.99	3.75	0.92	1.37	0.04	59.92	1.4	2477.05	6.64	2.76	0	0	0	0	0	0	0	0	0	0	0	0	0	0	0	0	0	0	0	0	0	0	0
T99-68	0	1	0	0	IV	27	0	24	39	Caesarean section	Female	4330	College or above	Naturally conceived	0.54	1.36	10.6	10.99	2.74	2.2	2.38	32.22	0.27	3270.13	4.17	3.23	0	0	0	0	0	0	0	0	0	0	0	0	0	0	0	0	0	0	0	0	0	0	0
T100-69	0	3	1	1	I	33	0	19	39	Vaginal delivery	Female	2400	High school	Naturally conceived	1.37	1.72	4.96	2.77	1.73	0	2.91	23.92	0.52	1991.68	4.5	3.23	0.000120402	0	0	0	0	0	0	0	0	0	0	0	0	0	0	0	0	0	0	0	0	0	0
T101-22042532	0	1	0	0	I	31	0	21	38	Caesarean section	Male	3800	High school	Assisted reproduction	0	1.03	297.05	4.57	1.25	0.54	1.73	63.44	0	4226.79	5.86	2.51	0	0	0	0	0	0	0	0	0	0	0.000122684	0	0	0	0	0	0	0	0	0	0	0	0
T103-71	0	1	0	0	IV	33	0	27	38	Vaginal delivery	Male	3300	College or above	Naturally conceived	0	1.28	4.54	2.02	0	2.48	1.5	90.49	0.22	3234.21	9.33	2.34	0	0	0	0	0	0	0	0	0	0	0	0	0	0	0	0	0	0	0	0	0	0	0
T105-22078671	0	1	0	0	IV	25	0	16	38	Caesarean section	Male	3550	Junior high school	Naturally conceived	0.162312	0.895251	154.467	6.45215	1.14216	2.70556	1.14256	132.421	1.87458	2590.81	12.1822	3.41101	0	0	0	0	0	0	0	0	0	0	0	0	0	0	0	0	0	0	0	0	0	0	0
T106-73	0	1	0	0	I	30	0	18	40	Caesarean section	Male	3500	College or above	Naturally conceived	1.45988	0.33592	3.78557	3.8686	1.03175	2.227	2.93077	41.6053	1.45031	1494.63	5.44301	0	0.000125188	0	0	0	0	0	0	0	0	0	0	0	0	0	0	0	0	0	0	0	0	0	0
T107-74	0	4	2	1	III	41	1	22	38	Vaginal delivery	Male	4450	Junior high school	Naturally conceived	1.42759	1.71527	7.87264	2.89167	2.18191	2.02473	4.67955	647.6	0.192317	7562.33	38.933	5.76741	5.90005e-05	0	0	0	0	0	0	0	0	0	0	0	0	0	0	0	0	0	0	0	0	0	0
T108-75	0	2	0	1	IV	29	0	22	39	Caesarean section	Male	2900	College or above	Naturally conceived	0	1.11	3.79	2.81	1.55	2.12	1.77	41.37	0.36	800.1	4.94	0	0	0	0	0	0	0	0	0	0	0	0	0	0	0	0	0	0	0	0	0	0	0	0
T109-76	0	1	0	0	I	29	0	26	40	Caesarean section	Male	3220	College or above	Naturally conceived	1.08	1.08	18.96	4.18	1.96	2.64	0	722.06	1.25	8483.18	48.85	3.69	0	0	0	0	0	0	0	0	0	0	0	0	0	0	0	0	0	0	0	0	0	0	6.00673e-05
T110-77	0	1	0	0	I	28	0	24	39	Vaginal delivery	Female	3150	High school	Naturally conceived	1.01	1.36	2.25	3.52	0.12	1.91	0.4	10.2	0.66	706.11	4.01	0.78	0	0	0	0	0	0	0	0	0	0	0	0	0	0	0	0	0	0	0.000119239	0	0	0	0
T112-22094841	0	3	1	1	IV	35	1	17	37	Vaginal delivery	Female	2750	College or above	Assisted reproduction	0.63	0.94	36.95	2.89	4.02	2.04	1.11	738.2	1.15	4330.74	52.29	4.62	0	0	0	0	0	0	0	0	0	0	0	0	0	0	0	0	0	0	0	0	0	0	0
T113-78	0	1	0	0	IV	26	0	24	40	Caesarean section	Female	3640	College or above	Naturally conceived	0	1.36	5.33	3.01	2.07	0.81	0	287.41	1.23	3424.65	24.11	3.02	0	0	0	0	0	0	0	0	0	0	0	0	0	0	0	0	0	0	0	0	0	0	0
T114-79	0	2	0	1	I	28	0	25	39	Vaginal delivery	Male	3050	Junior high school	Naturally conceived	0.48	0.23	3	2.1	0.92	2.04	1.96	4.35	0	705.14	3.37	0.66	0	0	0	0	0	0	0	0	0	0	0	0	0	0	0	0	0	0	0	0	0	0	0
T115-80	0	3	2	0	III	31	0	20	37	Vaginal delivery	Male	3150	College or above	Naturally conceived	1.11	0	13.04	7.43	2.55	0	0.44	239.54	0.79	5904.37	18.83	3.82	0	0	0	0	0	0	0	0	0	0	0	0	0	0	0	0	0	0	0	0	0	0	0
T116-81	0	1	0	0	I	28	0	24	39	Caesarean section	Female	3480	College or above	Naturally conceived	0.29	0.71	7.84	3.56	2.7	0.72	1.31	83.01	0.04	8076.7	8.78	2.85	0	0	0	0	0	0	0	0	0	0	0	0	0	0	0	0	0	0	0	0	0	0	0
T117-82	0	1	0	0	III	24	0	28	40	Caesarean section	Female	3400	College or above	Naturally conceived	2.25	1.9	15.22	5.44	11.89	8.55	7.69	4491.99	1.28	6462.02	195.96	6.71	0	0	0	0	0	0	0	0	0	0	0	0	0	0	0	0	0	0	0	0	0	0	0
T118-83	0	2	0	1	IV	32	0	16	39	Vaginal delivery	Female	3100	College or above	Assisted reproduction	1.17	1.46	11.34	1.61	0.48	1.96	1.54	563.8	0	7353	35.07	3.27	0	0	0	0	0	0	0	0	0	0	0	0	0	0	0	0	0	0	0	0	0	0	0
T119-84	0	2	1	0	III	27	0	21	40	Vaginal delivery	Female	2950	College or above	Naturally conceived	0.92	1.25	136.02	4.33	2.67	1.46	2.19	407.96	0.13	7360.96	25.82	3.82	0	0	0	0	0	0	0	0	0	0	0	0	0	0	0	0	0	0	0	0	0	0	0
T120-22103571	0	3	1	1	I	34	0	21	37	Caesarean section	Female	2820	Junior high school	Naturally conceived	0.57	1.85	5.14	4.06	0.81	0.94	3.25	22.94	0.6	1391.48	4.48	2.09	0	0	0	0	0	0	0	0	0	0	0	0	0	0	0	0	0	0	0	0	0	0	0
T121-22104391	0	1	0	0	I	36	1	17	38	Vaginal delivery	Female	3300	College or above	Assisted reproduction	0	0.8	2.78	3.33	0.81	2.84	0	5.5	1.1	3502.26	3.73	3.61	0	0	0	0	0	0	0	0	0	0	0	0	0	0	7.15052e-05	0	0	0	0	0	0	0	0
T122-85	0	4	1	1	IV	28	0	27	38	Caesarean section	Male	3560	High school	Naturally conceived	0.26	0.27	12.47	3.36	1.18	2.48	0.68	203.45	0.92	4748.48	18.97	4.24	0	0	0	0	0	0	0	0	0	0	0	0	0	0	0	0	0	0	0	0	0	0	0
T123-86	0	3	1	1	IV	31	0	25	39	Caesarean section	Female	3700	Primary school	Naturally conceived	0.04	1.28	11.83	5.63	2.22	2.04	0.99	335.07	1.4	6562.72	24.92	2.76	0	0	0	0	0	0	0	0	0	0	0	0	0	0	0	0	0	0	0	0	0	0	0
T126-89	0	2	1	0	I	35	1	28	38	Vaginal delivery	Female	2820	College or above	Naturally conceived	0	1.62	89.56	3.56	1.25	2.68	1.77	812.13	0	7415.65	53.01	6.8	0	0	0	0	0	0	0	0	0	0	0	0	0	0	0	0	0	0	0	0	0	0	0
T127-90	0	2	1	0	IV	35	1	24	39	Vaginal delivery	Male	3900	Primary school	Naturally conceived	0.13	1.77	15.49	28.22	1.77	1.16	0.36	28.69	1.1	8465.13	3.24	6.8	0	0	0	0	0	0	0	0	0	0	0	0	0	0	0	0	0	0	0	0	0	0	0
T129-92	0	4	2	1	III	33	0	26	38	Vaginal delivery	Female	3050	College or above	Naturally conceived	0.22	1.85	10.19	3.64	1.36	2.2	2.8	544.31	0.79	7871.29	39.47	4.67	0	0	0	0	0	0	0	0	0	0	0	0	0	0	0	0	0	0	0	0	0	0	0
T130-93	0	1	0	0	IV	29	0	19	39	Vaginal delivery	Female	2900	College or above	Naturally conceived	1.99	0.77	137.13	4.37	3.61	2.16	2.38	840.77	1	7652.55	54.39	2.55	0.0343106	0	0	0	0	0	0	0	0	0	0	0	0	0	0	0	0	0	0	0	0	0	0
T132-22060272	0	1	0	0	IV	28	0	17	39	Vaginal delivery	Male	3100	College or above	Naturally conceived	0.947322	1.86435	71.3421	4.40849	2.78196	2.06534	2.89322	1481.79	0.670318	5137.35	81.3004	10.1417	0	0	0	0	0	0	0	0	0	0	0	0	0	0	0	0	0	0	0	0	0	0	0
T134-95	0	1	0	0	IV	33	0	24	39	Vaginal delivery	Female	2900	College or above	Naturally conceived	0	1.86435	11.3451	5.89	2.70676	1.53093	3.75282	1025.89	0.670318	6577.82	61.0531	3.36865	0	0	0	0	0	0	0	0	0	0	0	0	0	0	0	0	0	0	0	0	0	0	0
T135-96	0	1	0	0	IV	32	0	18	39	Caesarean section	Male	3950	College or above	Naturally conceived	0.131165	1.76522	1.9345	3.59681	1.06853	1.06537	2.02448	28.8906	0	622.78	4.83644	1.70151	0	0	0	0	0	0	0	0	0	0	0	0	0	0	0	0	0	0	0	0	0	0	0
T138-2214831	0	2	1	0	II	33	0	20	39	Vaginal delivery	Female	3550	College or above	Naturally conceived	1.10658	1.06277	23.5947	1.97541	1.92061	1.69697	0.63557	643.671	0	6600.44	39.1263	1.82405	0	0	0	0	0	0	0	0	0	0	0	0.000129374	0	0	0	0	0	0	0	0	0	0	0
T142-97	0	1	0	0	IV	28	0	24	39	Vaginal delivery	Male	3250	College or above	Naturally conceived	1.20253	0.33592	3.48909	4.13914	1.66015	0.935717	1.41272	32.0008	0.588909	898.549	4.2058	0.784389	0	0	0	0	0	0	0	0	0	0	0	0	0	0	0	0	0	0	0	0	0	0	0
T147-99	0	2	0	1	IV	30	0	19	40	Vaginal delivery	Female	3050	College or above	Naturally conceived	1.3	0.55	52.85	3.29	3.61	0	3.14	1.17	0.5	1405.56	2.78	1.6	0	0	0	0	0	0	0	0	0	0	0	0	0	0	0	0	0	0	0	0	0	0	0
T148-100	0	2	0	1	IV	23	0	25	38	Vaginal delivery	Male	3000	College or above	Naturally conceived	0.26	0.91	3.09	3.44	2.14	0.72	1.23	3.87	1.33	321.94	2.73	1.27	0	0	0	0	0	0	0	0	0	0	0	0	0	0	0	0	0	0	0	0	0	0	0
T151-22260061	0	1	0	0	I	30	0	22	38	Caesarean section	Female	3240	College or above	Naturally conceived	1.92	2.12	21.82	4.95	3.23	0	1.96	426.27	1.2	4283.97	30.69	2.89	0	0	0	0	0	0	0	0	0	0	0	0	0	0	0	0	0	0	0	0	0	0	0
T149-101	0	1	0	0	IV	33	0	22	38	Vaginal delivery	Male	2800	College or above	Naturally conceived	0	2.02	11.14	4.45	1.36	2.72	1.35	1256.23	0.19	8138.01	81.1	5.94	0	0	0	0	0	0	0	0	0	0	0	0	0	0	0	0	0	0	0	0	0	0	0
T152-102	0	2	1	0	II	29	0	19	39	Caesarean section	Male	4050	College or above	Naturally conceived	0.73	1.03	3.63	2.7	0.09	1.91	1.81	54.54	0.97	2185.25	6.93	2.01	0	0	0	0	0	0	0	0	0	0	0	0	0	0	0	0	0	0	0	0	0	0	0
T161-22313551	0	1	0	0	I	26	0	19	40	Vaginal delivery	Male	2550	High school	Naturally conceived	1.3	0.74	2.15	3.56	0.66	0.85	1.35	2.94	0.63	180.54	1.21	0.98	0	0	0	0	0	0	0	0	0	0	0	0	0	0	0	0	0	0	0	0	0	0	0
T166-104	0	4	0	1	III	31	0	24	37	Caesarean section	Male	2880	Junior high school	Naturally conceived	1.4	0	15.84	2.58	0.3	2.44	0.8	172.77	0.89	5116.83	17.03	3.82	0	0	0	0	0	0	0	0	0	0	0	0	0	0	0	0	0	0	0	0	0	0	0
T167-105	0	1	0	0	I	24	0	21	39	Vaginal delivery	Female	3450	Junior high school	Naturally conceived	0.79	1.97	2.3	4.49	0.37	0.81	1.42	21.89	1.1	1072.71	3.24	2.05	0	0	0	0	0	0	0	0	0	0	0	0	0	0	0	0	0	0	0	0	0	0	0
T170-108	0	1	0	0	III	29	0	17	37	Vaginal delivery	Female	2200	College or above	Naturally conceived	0.883854	1.93806	9.94275	4.06196	2.59406	4.24853	8.59244	805.327	0.222008	8036.71	48.0075	4.04918	0	0	0	0	0	0	0	0	0	0	0	0	0	0	0	0.00011798	0	0	0	0	0	0	0
T175-2241951	0	2	0	1	IV	29	0	20	40	Vaginal delivery	Female	3300	College or above	Naturally conceived	0	0.89	9.75	5.37	4.14	1.96	0	267.86	0.25	4280.08	21.83	3.69	0	0	0	0	0	0	0	0	0	0	0	0	0	0	0	0	0	0	0	0	0	0	0
T178-2249271	0	2	1	0	IV	35	1	24	38	Caesarean section	Female	3810	College or above	Naturally conceived	1.79	0.61	52.72	3.25	3.49	2.32	2.38	2218	0.25	7938.8	119.02	7.27	0	0	0	0	0	0	0	0	0	0	0	0	0	0	0	0	0	0	0	0	0	0	0
T179-111	0	1	0	0	IV	28	0	24	40	Vaginal delivery	Male	3200	Junior high school	Naturally conceived	2.72	2.14	12.12	4.68	2.52	2.12	2.04	1048.18	0.76	7419.07	65.16	2.26	0	5.91121e-05	0	0	0	0	0	0	0	0	0	0	0	0	0	0	0	0	0	0	0	0	0
T180-112	0	1	0	0	IV	26	0	24	38	Vaginal delivery	Male	3350	College or above	Naturally conceived	0.66	1.9	9.6	3.21	3.15	2.36	3.14	292.63	1.18	6656.49	19.99	3.1	0	0	0	0	0	0	0	0	0	0	0	0	0	0	0	0	0	0	0	0	0	0	0
T183-114	0	1	0	0	IV	24	0	24	38	Vaginal delivery	Male	2680	College or above	Naturally conceived	0.19	0	10.58	3.79	0	0.68	0.84	122.18	0	3616.2	11.72	2.72	0	0	0	0	0	0	0	0	0	0	0	0	0	0	0	0	0	0	0	0	0	0	0
T184-115	0	2	1	0	IV	22	0	25	38	Vaginal delivery	Male	3150	Junior high school	Naturally conceived	1.86	1.57	9.12	3.09	2.52	1.62	0.96	86.39	0.16	6101.67	9.01	5.86	0	0	0	0	0	0	0	0	0	0	0	0	0	0	0	0	0	0	0	0	0	0	0
T185-116	0	1	0	0	III	30	0	24	39	Caesarean section	Female	3380	College or above	Naturally conceived	1.08	0.61	1.59	3.83	1.62	2.72	0.8	14.52	0	336.51	3.42	0.46	0	0	0	0	0	0	0	0	0	0	0	0	0	0	0	0	0	0	0	0	0	0	0
T188-22098102	0	2	0	1	IV	26	0	17	37	Caesarean section	Male	2500	High school	Naturally conceived	0.76	0.77	141.22	6.76	0.56	1.16	0.68	26.93	1.83	3876.67	4.06	2.55	0	0	0	0	0	0	0	0	0	0	0	0	0	0	0	0	0	0	0	0	0	0	0
T191-118	0	3	0	1	I	24	0	24	39	Vaginal delivery	Female	3800	Junior high school	Naturally conceived	1.24	1.85	4.45	5.06	1.36	1.75	0.4	146.02	0	2799.56	13.97	5.18	0	0	0	0	0	0	0	0	0	0	0	0	0	0	0	0	0	0	0	0	0	0	0
T192-119	0	4	0	1	III	32	0	18	39	Vaginal delivery	Male	2700	High school	Naturally conceived	0.76	0	4.52	4.18	3.76	1.2	0.56	202.08	0.3	3428.15	15.74	1.76	0	0	0	0	0	0	0	0	0	0	0	0	0	0	0	0	0	0	0	0	0	0	0
T193-120	0	4	1	1	III	29	0	23	38	Vaginal delivery	Female	3550	Junior high school	Naturally conceived	0.98	0.89	7.77	4.03	0.16	2.68	1.58	356.9	0.74	3559.21	28.98	4.45	0	0	0	0	0	0	0	0	0	0	0	0	0	0	0	0	0	0	0	0	0	0	0
T198-122	0	3	0	1	IV	29	0	16	39	Vaginal delivery	Female	3100	Junior high school	Assisted reproduction	1.11	1.69	67.27	5.14	1.88	1.58	1.54	283.68	0	4779.11	21.29	3.14	0	0	0	0	0	0	0	0	0	0	0	0	0	0	0	0	0	0	0	0	0	0	0
T202-126	0	1	0	0	II	27	0	24	37	Caesarean section	Female	2900	College or above	Naturally conceived	1.05	1.51	18.66	3.01	4.67	4.58	0.2	125.36	1.58	3134.95	10.55	2.89	0	0	0	0	0	0	0	0	0	0	0	0	0	0	0	0	0	0	0	0	0	0	0
T205-129	0	6	0	1	I	31	0	16	39	Vaginal delivery	Female	3750	College or above	Naturally conceived	0.44	1.19	2.52	2.97	2.18	2.68	0.12	8.26	0.52	543.29	2.37	1.56	0	0	0	0	0	0	0	0	0	0	0	0	0	0	0	0	0	0	0	0	0	0	0
T206-130	0	2	0	1	III	31	0	17	38	Vaginal delivery	Female	3150	College or above	Naturally conceived	0.13	0.05	3.34	4.49	1.62	1.2	0	39.19	0.25	1245.19	5.67	0.58	0	0	0	0	0	0	0	0	0	0	0	0	0	0	0	0	0	0	0	0	0	0	0
T209-133	0	3	1	1	IV	34	0	24	39	Caesarean section	Female	3750	College or above	Naturally conceived	2.15	2	48.35	4.95	9.79	4.24	2.38	5781.28	1.1	8144.26	238.85	10.67	0	0	0	0	0	0	0	0	0	0	0	0	0	0	0	0	0	0	0	0	0	0	0
T212-134	0	2	1	0	IV	26	0	26	40	Vaginal delivery	Male	3400	College or above	Naturally conceived	0.82	0.97	7.39	4.1	3.34	1.71	0.84	514.12	0.89	5593.14	36.9	2.72	0	0	0	0	0	0	0	0	0	0	0	0	0	0	0	0	0	0	0	0	0	0	0
T213-135	0	1	0	0	III	23	0	19	40	Vaginal delivery	Female	2750	High school	Naturally conceived	0.57	1.19	6.7	1.45	1.58	1.33	0	146.31	0.44	2079.54	12.82	2.81	0	0	0	0	0	0	0	0	0	0	0	0	0	0	0	0	0	0	0	0	0	0	0
T214-2252951	0	1	0	0	III	31	0	21	39	Vaginal delivery	Male	3300	High school	Naturally conceived	1.27	2.09	32.99	3.56	2.52	0.36	1.03	1354.61	1.45	7416.27	85.49	8.29	0	0	0	0	0	0	0	0	0	0	0	0	0	0	0	0	0	0	0	0	0	0	0
T217-22578801	0	1	0	0	I	34	0	18	37	Caesarean section	Female	2450	College or above	Naturally conceived	0.82	0.74	8.51	4.03	0	2.32	0.44	18.27	1.15	1352.11	5.18	2.89	0	0	0	0	0	0	0	0	0	0	0	0	0	0	0	0	6.22626e-05	0	0	0	0	0	0
T219-22618541	0	1	0	0	III	29	0	19	37	Caesarean section	Male	3370	College or above	Naturally conceived	1.66	0.86	1455.86	7.91	9.63	2.84	2.38	4822.58	1.83	7108.4	197.48	7.95	0	0	0	0	0	0	0	0	0	0	0	0	0	0	0	0	0	0	0	0	0	0	0
T220-136	0	2	1	0	III	33	0	24	40	Vaginal delivery	Female	3050	College or above	Naturally conceived	1.37	0	1.72	2.54	0.34	0.81	0.96	11.67	1.6	797.43	4.97	0	0	0	0	0	0	0	0	0	0	0	0	0	0	0	0	0	0	0	0	0	0	0	0
T221-137	0	4	1	1	I	33	0	24	39	Vaginal delivery	Female	3450	High school	Naturally conceived	0.7	0.86	3.38	3.99	2.1	1.71	1.81	124.81	1.33	2162.48	14.5	0.98	0	0	0	0	0	0	0	0	0	0	0	0	0	0	0	0	0	0	0	0	0	0	0
T222-138	0	1	0	0	I	30	0	16	40	Vaginal delivery	Male	3350	College or above	Naturally conceived	1.37	1.9	10.85	2.54	1.03	1.03	0.24	160.17	0.19	3388.34	17.22	2.34	0	0	0	0	0	0	0	0	0	0	0	0	0	0	0	0.0001202	0	0	0	0	0	0	0
T225-141	0	2	1	0	III	38	1	23	38	Vaginal delivery	Male	3650	College or above	Naturally conceived	1.5	1.82	5.4	2.93	0.27	1.41	1.65	251.86	0.74	3935.9	20.21	3.27	0	0	0	0	0	0	0	0	0	0	0	0	0	0	0	0	0	0	0	0	0	0.000119976	0
T227-143	0	1	0	0	IV	29	0	22	39	Vaginal delivery	Female	3250	College or above	Naturally conceived	1.34	0.45	7.98	4.03	1.36	0.54	0.24	147.75	0	3821.77	12.71	1.15	0	0	0	0	0	0	0	0	0	0	0	0	0	0	0	0	0	0	0	0	0	0	0
T228-144	0	6	3	1	I	36	1	24	40	Vaginal delivery	Female	4000	Primary school	Naturally conceived	0	1.28	11.93	3.64	3.76	2.16	8.16	1988.88	1.2	8034.39	113.21	4.84	0	0	0	0	0	0	0	0	0	0	0	0	0	0	0	0	0	0	0	0	0	0	0
T229-145	0	1	0	0	V	31	0	17	40	Vaginal delivery	Male	3050	College or above	Naturally conceived	0.41	1.87	14.47	2.3	0.12	0.81	0.2	140.2	0.63	3221.8	14.45	2.51	0	0	0	0	0	0	0	0	0	0	0	0	0	0	0	0	0	0	0	0	0	0	0
T230-146	0	1	0	0	III	28	0	24	40	Vaginal delivery	Female	3350	College or above	Naturally conceived	0.51	1.8	3.86	3.87	0.63	0	0.64	43.54	0.84	2756.17	7.75	2.39	0	0	0	0	0	0	0	0	0	0	0	0	0	0	0	0	0	0	0	0	0	0	0
T231-147	0	1	0	0	IV	27	0	22	40	Vaginal delivery	Male	3200	College or above	Naturally conceived	0	0.86	2.17	3.75	0	2.56	1.03	105.66	0	1037.59	11.78	0	0	0	0	0	0	0	0	0	0	0	0	0	0	0	0	0	0	0	0	0	0	0	0
T232-226	0	4	1	1	I	26	0	19	39	Caesarean section	Male	3120	Junior high school	Naturally conceived	0	2.26	58.42	2.34	1.14	0.81	0.48	143.98	0.5	4788.51	14.58	3.48	0	0	0	0	0	0	0	0	0	0	0	0	0	0	0	0	0	0	0	0	0	0	0
T234-149	0	1	0	0	I	22	0	25	40	Vaginal delivery	Male	3550	College or above	Naturally conceived	1.69	1.25	4.15	2.3	0.56	0.99	0	22.4	0.58	744.21	4.53	1.39	0	0	0	0	0	0	0	0	0	0	0	0	0	0	0	0	0	0	0	0	0	0	0
T236-2269391	0	4	1	1	IV	36	1	24	39	Vaginal delivery	Female	2750	High school	Naturally conceived	1.99	1.51	13.7	6.65	3.76	0.68	3.85	1291.51	1.2	6403.67	70.48	3.35	0	0	0	0	0	0	0	0	0	0	0	0	0	0	0	0	0	0	0	0	0	0	0
T238-151	0	1	0	0	I	21	0	16	40	Vaginal delivery	Female	3450	Junior high school	Naturally conceived	1.82	2.17	17.46	3.21	1.55	1.71	0.64	271.63	0.3	5874.03	23.21	5.48	0	0	0	0	0	0	0	0	0	0	0	0	0	0	0	0	0	0	0	0	0	0	0
T239-152	0	2	0	1	III	37	1	21	40	Vaginal delivery	Female	3000	College or above	Naturally conceived	0.63	1.44	5.14	1.45	0.7	3.97	1.96	37.8	0	2437.43	6.98	2.14	0	0	0	0	0	0	0	0	0	0	0	0	0	0	0	0	0	0	0	0	0	0	0
T243-155	0	3	1	1	III	40	1	24	39	Caesarean section	Female	3100	Junior high school	Naturally conceived	0	1.22	7.05	5.67	2.25	1.37	1.81	652.11	1.02	5271.18	45.41	7.01	0	0	0	0	0	0	0	0	0	0	0	0	0	0	0	0	0	0	0	0	0	0	0
T244-156	0	1	0	0	I	30	0	20	38	Caesarean section	Male	3260	College or above	Naturally conceived	1.14	1.51	41.18	4.03	2.22	1.87	0.28	840.68	0.27	7183.88	53.06	5.26	0	0	0	0	0	0	0	0	0	0	0	0	0	0	0	0	0	0	0	0	0	0	0
T255-166	0	1	0	0	I	27	0	26	38	Vaginal delivery	Female	2950	High school	Naturally conceived	1.43	1.08	13.01	3.01	2.7	0.17	0	1046.25	0.66	7628.43	67.63	5.94	0	0	0	0	0	0	0	0	0	0	5.99233e-05	0	0	0	0	0	0	0	0	0	0	0	0
T260-171	0	2	1	0	III	34	0	24	38	Caesarean section	Female	3110	High school	Naturally conceived	0.41	0.35	4.13	4.45	0.66	1.62	0	15.36	1.55	2029.61	4.43	2.09	0	0	0	0	0	0	0	0	0	0	0	0	0	0	0	0	0	0	0	0	0	0	0
T261-172	0	2	1	0	III	28	0	22	38	Caesarean section	Female	3050	College or above	Naturally conceived	1.17	1.19	9.07	4.26	3.91	2.84	1.35	427.8	0.1	5669.06	29.25	3.61	0	0	0	0	0	0	0	0	0	0	0	0	0	0	0	0	0	0	0	0	0	0	0
T262-173	0	1	0	0	III	32	0	16	40	Vaginal delivery	Male	3650	College or above	Naturally conceived	0	2.34	12.99	4.37	2.22	0.45	1.58	467.48	1	7552.33	30.91	4.33	0	0	0	0	0	0	0	0	0	0	0	0	0	0	0	0	0	0	0	0	0	0	0
T263-23106461	0	1	0	0	I	32	0	16	38	Vaginal delivery	Male	2850	College or above	Naturally conceived	1.92	1.57	3.22	2.46	1.92	2.12	1.58	8.3	1.13	465.72	3.52	1.6	0	0	0	0	0	0	0	0	0	0	0	0	0	0	0	0	0	0	0	0	0	0	0
T265-175	0	3	0	1	I	31	0	21	39	Caesarean section	Male	3900	College or above	Naturally conceived	0.26	0.58	4.43	2.22	0.59	0.63	0.2	363.11	0.22	4127.82	28.19	2.47	0	0	0	0	0	0	0	0	0	0	0	0	0	0	0	0	0	0	0	0	0	0	0
T266-176	0	9	3	1	I	32	0	19	38	Vaginal delivery	Male	3950	Junior high school	Naturally conceived	1.76	1.17	3.29	2.18	1.07	0.36	1.62	8.75	0.33	1370.94	3.03	1.27	0	0	0	0	0	0	0	0	0	0	0	0	0	0	0	0.000126887	0	0	0	0	0	0	0
T268-177	0	3	0	1	III	27	0	20	39	Vaginal delivery	Female	3550	Junior high school	Naturally conceived	0.98	1.03	2.08	3.75	2.18	1.87	1.07	17.1	1.38	574.89	3.73	1.27	0	0	0	0	0	0	0	0	0	0	0	0	0	0	0	0	0	0	0	0	0	0	0
T269-178	0	1	0	0	IV	33	0	24	39	Vaginal delivery	Female	3950	College or above	Assisted reproduction	0.01	1.67	3.31	2.93	1.96	0	1.42	37.5	0	1829.05	3.73	2.43	0	0	0	0	0	0	0	0	0	0	0	0	0	0	0	0	0	0	0	0	0	0	0
T270-23178571	0	1	0	0	IV	26	0	16	39	Vaginal delivery	Female	3550	College or above	Naturally conceived	0.04	1.14	13.04	4.14	1.33	1.37	2.34	211.25	0.6	5364.25	16.09	3.35	0	0	0	0	0	0	0	0	0	0	0	0	0	0	0	0	0	0	0	0	0	0	0
T271-179	0	3	2	0	I	33	0	26	39	Vaginal delivery	Male	2940	Junior high school	Naturally conceived	1.66	1.54	8.93	3.52	2.52	2	0.88	165.42	1	7163.21	14.23	5.05	0	0	0	0	0	0	0	0	0	0	0	0	0	0	0	0	0	0	0	0	0	0	0
T272-180	0	2	1	0	IV	31	0	24	38	Vaginal delivery	Female	3400	College or above	Naturally conceived	0.51	1.92	4.91	3.75	1.25	1.58	0.64	253.13	1.33	4923.61	20.21	3.52	0	0	0	0	0	0	0	0	0	0	0	0	0	0	0	0	0	0	0	0	0	0	0
T-181	0	1	0	0	IV	26	0	25	39	Vaginal delivery	Female	3300	College or above	Naturally conceived	1.53	2	94.35	10.95	6.93	4.01	2	335.05	1.78	7185.55	22.54	2.85	0	0	0	0	0	0	0	0	0	0	0	0	0	0	0	0	0	0	0	0	0	0	0
T-184	0	3	1	1	I	27	0	23	37	Caesarean section	Female	2410	Junior high school	Naturally conceived	0.01	1.87	7.98	3.48	1.4	0.85	0.32	34.22	2.26	6760.1	4.94	2.97	0	0	0	0	0	0	0	0	0	0	0	0	0	0	0	0	0	0	0	0	0	0	5.97086e-05
T-187	0	3	1	1	III	28	0	28	38	Vaginal delivery	Male	3500	Junior high school	Naturally conceived	1.4	2.14	8.39	3.36	3.12	1.16	2.42	941.44	0	5978.62	57.53	5.94	0	0	0	0	0	0	0	0	0	0	0	0	0	0	0	0	0	0	0	0	0	0	0
T-190	0	3	2	0	I	30	0	23	38	Vaginal delivery	Male	3100	College or above	Naturally conceived	1.89	1.87	27.68	2.62	2.63	1.24	0.52	656.56	0.07	8960.58	45.13	5.69	0	0	0	0	0	0	0	0	0	0	0	0	0	0	0	0	0	0	0	0	0	0	0
T-192	0	1	0	0	I	23	0	24	40	Vaginal delivery	Male	3070	College or above	Naturally conceived	0.76	0.91	15.39	3.68	0.66	1.83	0.44	280.82	1.23	3936.25	22.48	3.14	0	0	0	0	0	0	0	0	0	0	0	0	0	0	0	6.23947e-05	0	0	0	0	0	0	0
T-194	0	1	0	0	III	29	0	27	39	Vaginal delivery	Male	2950	College or above	Naturally conceived	1.01	2.41	69.57	4.79	4.55	2.68	2.04	1315.77	1.65	8131.13	77.13	6.29	0	0	0	0	0	0	0	0	0	0	0	0	0	0	0	0	0	0	0	0	0	0	0
S22-s17	1	1	0	0	III	29	0	21	24	Vaginal delivery	Male	600	College or above	Naturally conceived	1.27	2.6	14.82	3.48	3.76	2.24	2.69	2223.16	0.55	8326.43	125.11	5.6	0	0	0	0	0	0	0	0.000145191	0	0	0	0	0	0	0	0	0	0	0	0	0	0	0
S34-2154901	1	6	1	1	II	39	1	22	32	Vaginal delivery	Male	2550	High school	Naturally conceived	1.88245	0.599404	2.12969	3.59681	2.70676	2.90245	1.29715	47.1478	0.222008	931.617	5.20542	0	0	0	0	0	0	0	0	0	0	0	0	0	0	0	0	6.48929e-05	0	0	0	0	0	0	0
S36-21571911	1	1	0	0	I	37	1	23	28	Caesarean section	Female	1150	College or above	Assisted reproduction	1.55692	1.30471	6.8857	3.98469	1.62302	2.227	0.279428	25.9841	0	1750.16	3.4214	4.17733	0	0	0	0.000121095	0	0	0	0	0	0	0	0.000121095	0	0	0	0.000181642	0	0	0	0	0	0	0
S44-2155171	1	3	0	1	III	25	0	22	23	Vaginal delivery	NA	NA	High school	Naturally conceived	1.29879	0.951753	778.661	5.28589	3.15871	3.40843	3.19311	1396.56	1.87458	7172.63	74.581	6.24249	0	0	0	0	0	0	0	0	0	0	0.000239578	0	5.98946e-05	0	0	0.000539051	0	0	0	0	0	0	0
S45-s30	1	1	0	0	III	32	0	22	35	Caesarean section	Male	1950	College or above	Naturally conceived	2.37626	1.46119	1.65555	4.48525	1.10533	2.78448	1.91031	92.8242	1.19568	505.668	9.33096	0.979716	0	0	0	0	0	0	0	5.85926e-05	0	0	0.00023437	0	0.000175778	0.000117185	0.000292963	0.000117185	0	0	0	0	0	0	0
S50-21594191	1	1	0	0	III	27	0	24	33	Vaginal delivery	Female	1950	Junior high school	Naturally conceived	1.29879	0.750512	44.9088	2.9705	0.738472	0.760729	1.06504	202.565	0	2809.47	17.5217	2.07065	0	0	0	0	0	0	0	0.000122003	0	0	0	0	0.000122003	0	0	0.000122003	0	0	0	0	0	0	0
S58-s37	1	1	0	0	IV	26	0	24	33	Vaginal delivery	Male	2120	College or above	Naturally conceived	0.59985	1.96252	12.7315	3.90732	2.29414	1.82052	22.1293	2179.05	0	7766.38	92.1588	6.06965	0	0	0	0	0	0	0	0	0	0	0	0	0	0	0	0	0	0	0	0	0	0	0
S63-21603521	1	2	0	1	III	41	1	20	24	Vaginal delivery	Female	640	College or above	Naturally conceived	1.91517	1.46119	14.3993	3.71345	0.483456	1.06537	0.239533	43.8403	0.777587	755.853	5.4166	2.19464	0	0	0	0	0	0	0	0	0	0	0	0	0	0	0	0	0	0	0	0	0	0	0
S77-s50	1	2	0	1	I	21	0	17	28	Vaginal delivery	Female	1200	Junior high school	Naturally conceived	0.725759	1.33103	4.40742	3.3237	0.958262	2.02473	1.98645	93.4882	1.06662	3080.46	9.27736	1.78314	0	0	0	0	0	0	0	0	0	0	0	0	0	0	0	0	0	0	0	0	0	0	0
S88-60	1	3	0	1	I	28	0	24	35	Vaginal delivery	Female	2700	High school	Naturally conceived	0.631282	2.60445	4.87276	3.24542	2.59406	1.27876	0.0389017	86.1835	0	3343.05	11.4003	2.8623	0	0	0	0	0	0	0	0	0	0	0	0	0	0	0	0	0	0	0	0	0	0	0
S104-72	1	6	1	1	III	32	0	21	36	Vaginal delivery	Male	2750	Junior high school	Naturally conceived	1.68676	0.951753	3.58009	2.69406	0.483456	1.77942	0.831475	144.114	0	2046.99	12.1013	1.70151	0	0	0	0	0	0	0	0	0	0	0	0	0	0	0	0	0	0	0	0	0	0	0
S131-22141771	1	2	1	0	IV	38	1	20	36	Caesarean section	Male	3400	College or above	Naturally conceived	0.505727	1.86435	3.26246	5.39953	1.10533	1.40534	2.51682	36.6077	0.222008	1517.11	5.07355	2.3606	0	0	0	0	0	0	0	0	0	0	0	0	0	0	0	0	0	0	0	0	0	0	0
S136-22145715	1	2	0	1	III	35	1	21	22	Vaginal delivery	Male	500	High school	Assisted reproduction	0	0.866724	2894.54	9.64638	5.13443	1.19378	2.85567	2271.46	1.55103	7501.67	123.208	4.94899	6.35566e-05	0	0	0	0	0	0	0	0	0	0	0	0	0	0	0	0	0	0	0	0	0	0
S139-2221621	1	2	0	1	V	31	0	20	21	Vaginal delivery	NA	NA	College or above	Naturally conceived	0.0376904	1.09016	2.28259	2.89167	0.994991	0.447778	0.398701	21.5384	0.222008	127.654	2.87537	0	0	0	0	0	0	0	0	0	0	0	0	0	0	0	0	0	0	0	0	0	0	0	0
S140-22239871	1	3	1	1	III	30	0	21	22	Vaginal delivery	Female	580	Primary school	Naturally conceived	3.38101	0.923591	34.2393	5.17207	2.25672	0.848542	3.11823	585.927	1.19568	5177.89	36.1175	2.48551	0	0	0	0	0	0	0	0	0	0	0	0	0	0	0	0	0	0	0	0	0	0	0
S141-2220161	1	1	0	0	III	33	0	21	33	Vaginal delivery	Female	1880	College or above	Naturally conceived	0.568447	2.25191	7.07757	2.25631	1.58591	1.44731	1.3357	100.398	0.561566	2534.39	10.4584	3.87856	0	0	0	0	0	0	0	0	0	0	0	0	0	0	0	0	0	0	0	0	0	0	0
S143-22199451	1	1	0	0	I	31	0	21	29	Caesarean section	Female	1170	Junior high school	Assisted reproduction	0.788899	1.27829	25.5494	3.55788	0.884885	1.73824	1.75772	230.698	0.338104	6121.17	17.685	2.9885	0	0	0	0	0	0	0	0	0	0	0	0	0	0	0	0	0	0	0	0	0	0	0
S144-2225441	1	2	1	0	III	33	0	21	23	Vaginal delivery	NA	900	College or above	Assisted reproduction	0.883854	2.15624	56.0124	2.37612	2.4065	3.67776	20.8006	2705.62	0	4823.45	127.69	2.73639	0	0	0	0	0	0	0	0	0	0	0	0	0	0	0	0	0	0	0	0	0	0	0
S146-22200221	1	2	1	0	IV	32	0	22	23	Vaginal delivery	NA	10	Junior high school	Naturally conceived	1.65425	0.866724	4517.75	15.9642	3.65021	3.90705	1.18126	1509.92	0	6710.82	70.8757	6.28571	0	0	0	0	0	0	0	0	0	0	0	0	0	0	0	0	0	0	0	0	0	0	0
S150-22259321	1	2	1	0	IV	31	0	20	25	Vaginal delivery	Male	800	College or above	Naturally conceived	1.10658	1.25176	5.83732	3.47993	3.2342	0	0.870512	213.59	0.988549	4896.43	17.4945	4.30562	0	0.00011994	0	0	0	0	0	0	0	0	0	0	0	0	0	0	0	0	0	0	0	0	0
S154-22277361	1	2	0	1	III	28	0	21	23	Vaginal delivery	Female	500	College or above	Naturally conceived	1.29879	1.17151	67.6173	2.33622	0.483456	0.627727	1.14256	1539.44	0.670318	8111.99	86.4347	5.85373	0	0	0	0	0	0	0	0	0	0	0	0	0	0	0	0	0	0	0	0	0	0	0
S157-22283071	1	3	0	1	I	27	0	21	32	Vaginal delivery	Male	1850	College or above	Naturally conceived	1.17051	1.74028	5.43579	4.25472	0	0.264646	3.7156	50.4568	0.588909	2764.31	7.24683	1.17756	0	0	0	0	0	0	0	0	0	0	0	0	0	0	0	0	0	0	0	0	0	0	0
S158-22300221	1	2	0	1	III	26	0	18	18	Vaginal delivery	Female	200	High school	Naturally conceived	1.7193	0.37102	57.5522	3.24542	0.592548	2.02473	2.10047	256.329	1.1184	7584.99	19.6193	4.82009	0	0	0	0	0	0	0	0	0	0	0	0	0	0	0	0	0	0	0	0	0	0	0
S169-107	1	4	1	1	III	37	1	26	36	Caesarean section	Male	2980	College or above	Naturally conceived	1.39534	1.58918	11.4686	4.21621	4.60013	3.29237	9.89716	1680.2	0	6156.92	86.4905	3.11496	0	0	0	0	0	0	0	0	0	0	0	0	0	0	0	0	0	0	0	0	0	0	0
S171-109	1	1	0	0	I	26	0	17	36	Vaginal delivery	Male	3350	College or above	Naturally conceived	0.474406	1.4094	2.23881	4.2932	0.81162	3.48559	1.8722	12.7049	0.42302	1088.54	3.44747	1.57953	0	0	0	0	0	0	0	0	0	0	0	0	0	0	0	0	0	0	0	0	0	0	0
S172-22417741	1	5	2	1	IV	35	1	18	31	Caesarean section	Female	1750	College or above	Naturally conceived	0.631282	1.74028	58.3222	5.05808	2.66918	1.77942	1.18126	47.904	0	2385.89	5.4166	0.402959	0	0	0	0	0	0	0	0	0	0	0	0	0	0	0	0	0	0	0	0	0	0	0
S173-22378581	1	1	0	0	IV	29	0	17	36	Vaginal delivery	Female	2470	High school	Naturally conceived	2.4094	2.37047	250.079	5.73942	4.94343	2.86318	0.517397	175.88	1.89925	6178.52	15.6738	5.46552	0	0	0	0	0	0	0	0	0	0	0	0	0	0	0	0	0	0	0	0	0	0	0
S174-22416781	1	5	2	1	III	35	1	19	20	Vaginal delivery	Male	650	Junior high school	Naturally conceived	1.07466	1.35725	475.099	4.21621	0.628981	0.493059	3.19311	618.585	1.29805	4403.21	36.1175	1.17756	0	0	0	0	0	0	0	0	0	0	0	0	0	0	0	0	0	0	0	0	0	0	0
S177-22458101	1	1	0	0	I	28	0	21	22	Vaginal delivery	Male	480	College or above	Naturally conceived	0.162312	0.504558	951.275	5.9276	4.33358	0.583029	0.438328	887.722	1.75078	6550.16	53.8311	3.79336	0	0	0	0	0	0	0	0	0	0	0	0	0	0	0	0	0	0	0	0	0	0	0
S186-22475931	1	3	1	1	IV	23	0	21	23	Vaginal delivery	NA	NA	Junior high school	Naturally conceived	1.49219	2.08399	21.7198	3.8686	3.65021	2.70556	2.55454	3613.35	0.909939	7710.69	149.612	5.8969	0	0	0	0	0	0	0	0	0	0	0	0	0	0	0	0	0	0	0	0	0	0	0
S194-22497791	1	3	0	1	III	35	1	22	24	Vaginal delivery	Male	700	College or above	Naturally conceived	1.78447	1.22513	33.9073	5.02003	1.62302	3.98318	0.94845	44.239	0.534111	1388.05	6.58203	3.49583	0	0	0	0	0	0	0	0	0	0	0	0	0	0	0	0	0	0	0	0	0	0	0
S196-22507421	1	2	0	1	I	29	0	22	28	Caesarean section	Male	1280	College or above	Naturally conceived	3.17843	1.91355	16.8529	5.513	1.47468	1.77942	1.91031	582.362	0.394886	6370.96	36.8348	1.98824	0	0	0	0	0	0	0	0	0	0	0	0	0	0	0	0	0	0	0	0	0	0	0
S218-22595151	1	1	0	0	I	36	1	20	33	Caesarean section	Female	1500	College or above	Naturally conceived	0.820519	1.63983	451.444	5.02003	4.75262	3.3311	3.3053	3329.14	1.42504	7168.89	147.536	5.68112	0	0	0	0	0	0	0	0	0	0	0	0	0	0	0	0	0	0	0	0	0	0	0
S235-2260632	1	3	0	1	I	35	1	17	34	Vaginal delivery	Female	2300	College or above	Naturally conceived	2.01351	2.48796	1200.31	8.55638	5.86188	2.98083	2.32789	904.028	0.478835	5757.45	48.8111	5.50862	0	0	0	0	0	0	0	0	0	0	0	0	0	0	0	0	0	0	0	0	0	0	0
S248-160	1	5	2	1	V	34	0	25	27	Vaginal delivery	Male	1500	Junior high school	Naturally conceived	0.57	1.41	12.52	3.56	1.84	3.47	2.72	691.44	1.15	6695.97	43.89	4.54	0	0	0	0	0	0	0	0	0	0	0	0	0	0	0	0	0	0	0	0	0	0	0
S264-174	1	5	2	1	IV	23	0	16	35	Caesarean section	Female	2570	Primary school	Naturally conceived	1.76	0.91	99.87	5.4	6.39	5.81	5.97	2465.19	0.47	7412.9	129.97	7.35	0	0	0	0	0	0	0	0	0	0	0	0	0	0	0	0	0	0	0	0	0	0	0
S267-23140271	1	2	1	0	IV	30	0	20	21	Vaginal delivery	Male	400	College or above	Naturally conceived	2.21096	2.34684	905.93	6.15282	6.86119	3.86893	3.0058	5784.91	0.037533	5271.07	226.72	10.0551	0	0	0	0	0	0	0	0	0	0	0	0	0	0	0	0	0	0	0	0	0	0	0
S-185	1	1	0	0	III	29	0	28	36	Vaginal delivery	Female	2300	College or above	Naturally conceived	1.96	0	2.62	1.98	0.56	0.63	2.53	33.36	0.79	1422.18	5.44	1.02	0	0	0	0	0	0	0	0	0	0	0	0	0	0	0	0	0	0	0	0	0	0	0
[truncated: 2,302 more columns]

## Sheet: Table S2
Table S2. Log-transformed bacterial taxa for analysis.
No.	Lactobacillus iners	Lactobacillus crispatus	Sediminibacterium_uncultured Sediminibacterium sp.	Gardnerella vaginalis	Chitinophaga_uncultured Chitinophaga sp.	Wolbachia endosymbiont of Ctenocephalides felis wCfeF	Pseudolabrys sp. A1-981	Rhodanobacter denitrificans	Lactobacillus gasseri	Lactobacillus_uncultured Lactobacillus sp.	Lactobacillus jensenii	Rhodopseudomonas palustris	Fannyhessea vaginae	Ureaplasma parvum	Spiroplasma sp. CH-1	Gardnerella swidsinskii	Mycolicibacterium sp. TY81	Hyphomicrobium_uncultured Hyphomicrobium sp.	Hoylesella timonensis	Dialister micraerophilus	Mycolicibacterium aubagnense	Chondromyces_uncultured Chondromyces sp.	Lactobacillus sp.	Asinibacterium sp.	Aerococcus christensenii	Labrys sp. (in: a-proteobacteria)	Lactobacillus johnsonii	Gardnerella leopoldii	Pseudolabrys_uncultured Pseudolabrys sp.	Asinibacterium sp. ZJ6106	Rhodanobacter sp.	Prevotella bivia
T1-2150711	1.42	1.24	1.65	2.88	1.36	0	0.55	1.59	0.12	0.47	0.14	0.18	1.02	0.03	0	0.24	0.24	0.27	0.1	0.05	0.26	0.21	0.12	0.24	0	0.16	0.05	0.16	0.23	0.27	0.51	0.19
T3-s2	2.4	1.35	2.66	1.44	1.29	0	1.48	1.43	0.3	0.65	0.45	0.92	0.04	0.04	0	1.52	1.24	0.32	0.04	0.17	0	0.57	0.19	0.48	0.53	0.69	0.3	0	0.41	0.26	0.26	0
T4-s3	2.94	1.03	1.68	0.29	0.48	0	0.73	0.38	0.43	0.58	0.29	0.21	0	0.03	0	0.05	0.37	0.05	0.41	0	0	0.27	0	0.24	0	0.27	0.21	0	0.08	0	0.16	0.03
T5-s4	2.62	2.25	2.36	0.5	1.18	0	0.95	0.95	0.29	0.74	0.36	0.71	0	0.43	0	0.1	0.62	0.17	0.1	0.03	0	0.4	0	0.29	0.06	0.46	0.26	0	0.1	0.32	0.19	0.15
T6-s5	2.91	1.1	1.96	0.25	0.74	0	0.83	0.76	0.41	0.52	0.48	0.4	0	0	0	0.08	0.63	0.14	0.05	0	0	0.14	0.08	0.31	0	0.31	0.2	0.05	0.16	0	0.2	0
T7-s6	1.24	1.25	2.47	2.21	1.83	0	1.21	1.78	0.44	0.58	0.18	0.91	0	0	0	2.25	0.11	1.07	0.72	0.3	0.94	0.7	0.11	0.68	1.85	0.44	0.24	0.06	0.24	0.36	0.22	0.06
T8-s7	1.15	2.93	1.83	0.64	0.58	0.32	0.65	0.72	0.05	0.45	0.62	0.29	0.23	0.99	0.16	1.37	0.48	0	0.05	0.05	0.05	0.19	0	0.08	0.08	0.18	0	0.03	0	0	0.05	0
T9-s8	0.96	2.94	1.41	0.07	1.39	0.47	0.32	1.28	0	0.76	0.03	0.17	0.05	0	0.11	0	0.24	0.21	0	0	0.07	0.07	1.49	0.27	0.03	0.11	0.5	0.19	0.03	0.15	0.69	0
T12-s9	2.97	1.13	1.53	0	0.25	0.58	0.7	0.19	0.09	0.03	0	0.25	0	0	0.12	0	0	0.09	0.17	0	0.24	0.07	0	0.24	0	0.09	0.03	0	0	0	0.05	0
T14-21537921	2.51	1.42	1.46	0.49	1.47	0	0.25	1.53	0.66	0.61	2.67	0.22	0	0.31	0	0.05	0	0.36	0.15	0	0.36	0.19	0.07	0.29	0	0	0.15	0	0.17	0.35	0.92	0
T16-s11	2	2.83	1.97	0.45	0.3	0	0.82	0.37	0.41	0.93	0.88	0.35	0	1.48	0	0.25	0.66	0.03	0.14	0.08	0	0.3	0	0.22	0.2	0.28	0.1	0	0.18	0.05	0.05	0.05
T17-s12	2.91	0.98	0.8	0	0.89	0.44	0.17	1.11	2.05	0.34	0.48	0	0	0.84	0.09	0	0	0.05	1	0.39	0	0.05	0	0.22	0	0	0.05	0	0	0	0.73	0
T19-s14	2.92	0.92	1.29	0.31	1.49	0	0.3	1.76	0.19	0.57	0.33	0.09	0	0.09	0	0	0.15	0.17	0	0	0.6	0.05	0	0.42	0	0	0.3	0	0.05	0.38	0.69	0
T23-s18	2.94	1.08	1.34	0.26	0.92	0	0.11	0.22	0.49	0.55	0.34	0.23	0	0.57	0	0	0	0.54	0.43	0.13	0.26	0.03	0.03	0.09	0	0	0.09	0	0	0	0.07	0.03
T24-s19	1.35	0.86	2.05	2.51	0.65	0	0.86	0.78	0.35	2.61	1	0.49	0	0.08	0	0.15	0.66	0.15	0.29	1.44	0	0.38	0.89	0.22	0.1	0.27	0	0.47	0.13	0.15	0.15	0.1
T25-s20	2.82	1.16	1.72	1.14	0.49	0	0.57	0.36	2.23	0.42	0.59	0.45	0.12	1.03	0	0.08	0.49	0.12	0	0	0	0.2	0.18	0.03	0.03	0.14	0.18	0	0.18	0	0	0
T26-s21	1.3	2.94	1.29	0.34	0.86	0	0.2	0	0.22	0.63	0.37	0.2	0.05	0	0	0.07	0	0.71	0.09	0	0.17	0.24	0	0.17	0	0	0.07	0	0.22	0.05	0.11	0
T29-s22	2.92	1.27	1.28	0.56	0.15	0	0.29	0.39	0.43	0.69	1.8	0	0	0	0	0.11	0.22	0	0.09	0	0	0.05	0.13	0.11	0.07	0.09	0.4	0	0.09	0	0.03	0
T30-s23	2.82	2.34	1.45	0.37	0.36	0	0.33	0.24	0.39	1.09	0.33	0	0	0.76	0	0.09	0.12	0	0	0	0.07	0.03	0.14	0.27	0.07	0	0.51	0	0.05	0	0.03	0.03
T31-s24	2.81	2.33	1.58	0.34	0.16	0	0.67	0.16	0.3	0.83	0.46	0.18	0	1.11	0	0.05	0.51	0	0	0.07	0	0.18	0.1	0.31	0.07	0.1	0.46	0	0.05	0	0.1	0
T32-s25	1.11	0.87	2.05	0.3	1.55	0	0.43	0.22	0.26	0.4	0.15	0.63	0	0	0	0	0.1	1.4	1.33	1.26	0.95	0.21	0.15	0.08	0.03	0.37	0.33	0	0.37	0.24	0.03	0.08
T40-s28	1.16	2.95	1.56	0.17	0.49	0	0.43	0.29	0.25	0.38	0.32	0.21	0	0	0	0.11	0.05	0	0	0	0.11	0	0.29	0.05	0	0.11	0.09	0.07	0.21	0.11	0.13	0
T41-s29	1.31	2.91	1.3	0.65	0.3	0	0.37	0.24	0.34	0.52	0.42	0.12	0	0	0	0.19	0.39	0	0.9	0.37	0	0.1	1.01	0.19	0.07	0.14	0.07	0	0	0	0.34	0.27
T43-21194432	0.55	0.46	2.08	0.48	1.86	0	0.88	2.12	0.06	0.03	0	0.54	0.11	1.01	0	0	0.11	0.63	1.25	0	0.78	0.57	0	0.66	0	0.4	0.11	0	0.11	0.57	0.89	0.42
T48-s32	0.82	0.66	1.27	2.72	0.17	0	0.39	0.07	0	0.29	0	0.05	2.27	0	0	0	0.26	0.07	0	0	0	0.17	0.03	0.09	0	0.07	1.56	0.11	0.07	0	0.05	0.15
T49-21591571	0.88	2.93	1.92	0.3	0.8	0	0.59	0.65	0.05	0.35	0.07	0.33	0.16	0	0	0	0	0.12	0	0	0	0.16	0.62	0.36	0	0.16	0.12	0	0.18	0.07	0.33	0.05
T51-21594911	1.14	2.29	2.73	1.82	1.49	0	1.57	1.49	0.13	0.3	0	0.98	0.07	0	0	0.1	1.49	0.25	0.1	0	0.74	0.86	0	0.43	0	0.41	0.07	0	0.25	0.23	0.25	0
T52-21598291	2.9	0.85	1.62	0.34	1.5	0	0.6	1.58	1.68	0.3	0	0.24	0.16	0.19	0	0.18	0.65	0.29	0	0.05	0.07	0.05	0	0.42	0	0.19	0.1	0	0	0.35	0.85	0
T55-S34	2.91	0.7	1.92	0.25	1.36	0	0.82	1.14	0.14	0.18	0.05	0.33	0.1	0.82	0	0	0.16	0.08	0	0	0.68	0.26	0	0.44	0.05	0.18	0.22	0	0.22	0.2	0.47	0
T56-s35	2.97	0.86	1.14	0.35	0.2	0	0.23	0.07	0.17	0.34	0.03	0.07	0.05	0.99	0	0	0.13	0	0	0	0	0	0	0.09	0	0	0.3	0	0.03	0	0.05	0
T57-s36	1.74	2.89	1.37	1.05	1.32	0	0.17	0.83	0.32	0.68	0	0.15	0.13	0.28	0	0	0.03	0.17	0.9	0.74	0.32	0	0.53	0.15	0.33	0.11	0.35	0.2	0.2	0	0.32	0.71
T59-s38	2.87	1.72	0.85	2.2	0.11	0.58	0.2	0.18	0.63	0.79	0.53	0.09	0.23	0.78	0.4	0.41	0	0	0	0.05	0	0	0	0	0.07	0	0	0.26	0	0	0.02	0
T60-s39	2.16	2.88	1.26	0.49	1.05	0.72	0.11	0.72	0.11	0.63	0	0.23	0.34	0.52	0.3	0.17	0	0.43	0.29	0.07	0.26	0	1.4	0.15	0	0.05	0	0.35	0	0.19	0.35	0
T62-21614441	1.53	2.7	1.5	1.09	1.9	0.64	0	2.11	0.1	2.18	0.05	0.23	0.28	0.03	0.26	0	0.14	0.46	0	0.12	0.8	0.03	1.41	0.05	0	0.14	0	0.03	0.1	0.65	0.61	0.03
T64-s41	1.45	2.97	1.21	0.95	0.25	0.65	0.46	0.17	0.11	0.37	0.03	0.22	0.29	0.07	0.15	0.26	0.09	0.05	0	0.05	0.05	0.26	0	0.03	0.05	0.09	0.09	0.61	0.13	0	0	0
T65-s42	2.85	1.7	1.37	2.2	0.25	0.46	0.36	0	1.52	0.85	0.11	0.17	0.35	0.74	0.22	0.03	0.19	0	0	0	0.03	0.13	0.22	0.07	0.32	0.05	0	0.09	0.07	0	0.09	0
T66-s43	1.23	1.2	1.11	0	0.26	0	0	0	0	0	0	0	2.2	0	0	0.44	0	0	0.55	1.63	0	0	0	0	0	0	0	0	0	0	0	0
T67-s44	1.43	2.86	1.88	1.17	0.54	0.06	0.94	0.48	0.78	0.76	0.06	0.4	0.47	0	0.44	0	0.69	0	1.09	0.73	0	0	0.13	0.3	0	0.24	0.4	0.06	0.26	0	0	0.37
T70-s47	1.43	2.93	1.48	0.99	1	0.69	0.42	1.08	0	0.76	0.7	0.07	0.19	1.24	0.38	0.11	0	0.17	0.05	0	0.2	0	0	0.13	0.03	0	0	0.29	0.13	0.17	0.44	0
T71-21636391	1.55	2.94	1.61	0.46	0.81	0.67	0.41	0.5	0.17	0.87	0.46	0.3	0.21	0.19	0.24	0.09	0.05	0.12	0	0.15	0.39	0	0.09	0.14	0.03	0.03	0.15	0.25	0.09	0	0	0
T73-s48	1.42	2.95	1.21	0.83	0.43	0.73	0.43	0.17	0.48	1.39	0.41	0.09	0.36	0.03	0.11	0.53	0	0	0.15	0.11	0	0.22	0.07	0.11	0.19	0	0.03	0.05	0.2	0	0.11	0
T74-21643711	0.9	1.22	1.09	2.34	0	0	1.01	0.4	0	0	0	0.28	2.05	0.96	0	2.59	0	0	0.87	1.29	0	0	0	0	0	0	0	0.05	0	0	0	1.6
T75-21437642	1.45	2.96	1.17	0.55	0.13	0.71	0.51	0.15	0.73	1.06	1.07	0.15	0.24	0	0.3	0.26	0	0	0	0.03	0.11	0.19	0.03	0.03	0	0	0	0.09	0.2	0.05	0	0
T76-s49	2.04	2.93	0.81	0.54	0.28	0.62	0.15	0.23	0.15	0.4	0.07	0.11	0.37	0.9	0.47	0.59	0	0.07	0.23	0.09	0.09	0.05	0.15	0.05	0.13	0.02	0.05	0.28	0	0	0.05	0.02
T78-s51	1.93	2.92	1.33	0.69	0.77	0.8	0.22	0.41	0.56	0.67	0.11	0.2	0.28	1.22	0.07	0	0.36	0.09	0.26	0.13	0.05	0.05	0.13	0	0	0	0.13	0.53	0.07	0.05	0.11	0.41
T80-s52	2.96	1.62	1.1	1.01	0.8	0.65	0.2	0.03	0.09	0.29	0.07	0.15	0.43	0.05	0.29	0.68	0	0.59	0.07	0.19	0.26	0.09	0.07	0.23	0.55	0.03	0	0.2	0.05	0	0.09	0
T81-s53	1.74	2.95	1.49	0.56	0.37	0.66	0.77	0.12	0.42	0.68	0.12	0.34	0.42	0	0.45	0.53	0.03	0.16	0	0.07	0.03	0.32	0.07	0	0	0.12	0.1	0.16	0.19	0	0.03	0.03
T84-s56	2.94	1.92	0.74	1.14	0.26	0.62	0.2	0.13	0.02	0.4	0.05	0.02	0.27	0.71	0.23	0.13	0.02	0	0	0.05	0.07	0	0.07	0.15	0.13	0.05	0.07	0.38	0.11	0	0.09	0
T86-58	1.32	1.57	1.43	2.57	0.37	0.55	0.37	0.37	0	1.01	0	0	0.22	1.54	0.35	0	0.2	0	0	0.91	0	0	0.05	0.13	0.05	0	0.03	0.78	0.05	0	0	0
T87-59	2.16	2.9	1.17	0.69	0.26	0.64	0.26	0.2	0.13	0.94	0.86	0.13	0.35	0.55	0.3	0.2	0.15	0.05	0	0.03	0	0.13	1.03	0.07	0.15	0	0.13	0.09	0.09	0	0.09	0.07
T89-61	2.57	1.66	1.66	2.45	1.4	0.56	0.28	0.89	0	0	0	0.39	1.48	0.05	0.05	0.33	0.03	0.43	0.05	0.09	0.29	0.19	0.03	0.11	1.58	0	0.03	0.19	0	0.17	0.09	0.74
T91-63	2.8	1.14	1.78	0.48	1.51	0.51	0.21	1.55	0.21	0.57	1.23	0.22	0.21	0.85	0.17	0.22	0.53	0.49	0.64	0.03	0.07	0.05	0.92	0	0.07	0	0.07	2.22	0.13	0.46	0.61	0.07
T92-64	1.36	2.93	1.72	0.93	1.43	0.65	0.4	0.42	0.48	0.61	0.29	0.47	0.41	0.03	0.33	0.12	0.05	0.85	0.1	0.03	0.79	0.07	0	0.1	0	0.21	0.1	0.88	0.19	0.19	0.05	0.19
T93-22042531	0.81	2.68	2.56	0	1.84	0.67	0.93	1.33	0	0	0	0.74	0.42	0.58	0	0	1.05	0.9	0	0	1.14	0.55	0.44	0.5	0.27	0.49	0	0	0.3	0.49	0	0
T95-22045131	1.49	2.78	2.47	0.96	0.99	0.56	1.02	0.58	0.06	0.46	0.25	0.64	0.3	0	0.43	0	1.22	0.14	0	0.06	0.03	0.61	0.42	0.41	0	0.47	0	0.19	0.25	0.42	0	0.06
T96-2203311	0.63	1.26	1.77	1.35	0.52	0	0.99	0.38	0	0.43	0.18	0.47	2.1	1.36	0	0	0	0.16	0	1.21	0	0.3	0	0	0.87	0	0	2.85	0	0	0	0
T98-67	1.86	2.95	1.23	0.39	0.25	0.75	0.26	0.29	0.05	0.07	0.09	0.13	0.22	0.24	0.26	0.93	0.25	0.09	0	0.07	0.05	0.11	0.03	0.03	0.17	0.05	0	0.19	0.07	0.07	0.15	0
T99-68	1.02	0.88	1.74	0	1.36	0.61	0.46	1.53	0	0	0	0.41	0.36	0	0	0	0	0.6	2.13	1.08	0.56	0	0	0.27	0	0.22	0.4	0	0	0.25	0	2.07
T100-69	2.1	2.89	1.39	1.21	0.44	0.79	0.19	0.15	0.93	0.97	0.46	0.09	0.6	0.8	0.29	0	0.09	0	0.13	0.09	0.25	0.13	0.13	0.11	0.05	0.03	0.43	0.39	0.17	0	0.05	0.56
T101-22042532	1.38	2.92	1.83	0.75	1	0.81	0.77	0.82	0.48	0.44	0.1	0.36	0.47	0	0.47	0.03	0.17	0.05	0.25	0.05	0.07	0.12	0.6	0.3	0.14	0.17	0.32	0.25	0.17	0	0.21	0.25
T103-71	1.17	1.17	1.38	1.2	0	1.12	0.85	0	0	0	0	0.34	0.38	0	0	0	0	0	0	0.98	0	0.19	2.32	0	0	0	0	0	0	0	0	0.62
T105-22078671	0.98	1.44	2.21	2.87	1.03	1.06	0.99	0.84	0	0	0	0.6	0	0	0	0	1.12	0.34	0	0	0	0.61	0	0	0	0.37	0	0	0.28	0.31	0	0
T106-73	1.72	2.93	1.3	1.22	0.5	0.68	0.38	0.19	0.69	0.39	0.03	0.19	0.72	0.74	0.31	0.48	0.47	0	0.31	0.24	0	0.18	0.39	0	0.1	0	0.47	0.31	0.23	0	0.03	0.92
T107-74	2.83	1.34	1.02	2.41	0.47	0.75	0.41	0.26	0.68	0.37	0.09	0.09	0.56	0.09	0.28	0	0	0.05	0.05	0.87	0.09	0.09	0.07	0	0.09	0.11	0.15	0.2	0	0	0.02	0.11
T108-75	1.2	1.36	1.08	0.75	0.55	0.74	0.72	0.43	0.28	0.59	0	0.25	0.22	0.99	0.35	0	0.25	0.03	0	0	0	0.2	0.03	0	0.03	0	2.7	2.59	0.13	0.03	0.03	0.22
T109-76	1.67	2.9	1.24	1.02	0.9	1.69	0.47	0.03	0.74	1.08	1.37	0.22	0.53	0.57	0.62	0	0	0.44	0.11	0.05	0.28	0.17	0.86	0.09	0.15	0.07	0.45	0.32	0.15	0	0	0.44
T110-77	1.6	2.95	1.13	0.91	0.29	1.16	0.32	0.03	0.54	0.59	0.4	0.05	0.46	0.13	0.35	0	0.05	0.09	0.07	0.05	0.17	0.05	0.22	0	0.07	0.05	0.3	0.09	0	0	0.07	0.03
T112-22094841	2.39	1.2	1.11	2.67	0.39	0	0.17	0	0	0.44	0.34	0	1.62	0	0	0	0	0	0	0.76	0	0	0	0	1.85	0	0.4	0	0	0	0	0.64
T113-78	1.04	1.3	1.19	2.52	0.25	0.96	0.36	0	0	0	0	0	2.53	0	0	0	0	0	0	0.75	0	0.11	0	0	0	0.11	0	0	0	0	0	2.4
T114-79	1.24	2.96	1.17	0.77	0.28	1.25	0.43	0.11	0.92	0.26	0.07	0.17	0.37	0.03	0.32	0	0.03	0.03	0.11	0.07	0	0.05	0.2	0	0	0.09	0.34	0.13	0.07	0	0.05	0.25
T115-80	2.8	1.47	2.4	1.18	1.23	0.68	1.21	1.09	0.48	0.03	0	0.88	0.36	0	0.4	0.03	0.78	0.09	0.06	0	0	0.67	0.21	0.16	0	0.66	0.14	0.09	0.46	0	0	0.18
T116-81	1.4	2.83	2.26	1.01	0.91	0.99	1.21	0.21	0.45	0.41	0	0.97	0.56	0	0.24	0	0	0.11	0.16	0.09	0.93	0.7	1.53	0.21	0.16	0.64	0.34	0.14	0.44	0	0	0.18
T117-82	2.57	1.28	0.8	0.97	0.51	0.75	0	0	0.62	0	0	0	0	0	0	0	0	0.25	2.16	0	0	0	0	0	0	0	0	0	0	0	0	0
T118-83	1.15	1.13	1.63	2.94	0.79	0.81	0.77	0.74	0	0	0	0.35	0	0	0.14	0	0	0	0.18	0	0	0	0	0	0.33	0.39	0	0	0	0	0	0
T119-84	2.74	1.57	1.25	0.74	0.28	0.78	0.46	0.13	2.52	0.33	0.13	0.2	0.42	0.05	0.54	0.79	0.09	0.03	0.74	0.09	0	0.25	0.03	0	0	0	0.17	0.03	0.07	0	0	0.26
T120-22103571	1.21	2.92	1.92	0.81	1.36	0.66	0.39	0.86	0.58	0.35	0.03	0.39	0.45	0	0.27	0	0.75	0.4	0.1	0.05	0.16	0.12	0.41	0.1	0.1	0.12	0.21	0.05	0.17	0.17	0.21	0.12
T121-22104391	1.39	2.79	2.06	1.27	0.88	0.67	0.99	0.55	0.85	0.62	0.49	0.54	0.32	0.32	0.35	0.03	0.59	0.08	1.07	0.32	0.03	0.47	0	0.18	0.03	0.47	0.32	0.52	0.27	0	0	0.16
T122-85	1.65	1.6	2.74	1.38	2.16	1.06	0.62	1.31	0	0	0	1.06	0.79	0	0	0	0	1.42	0	1.32	1.34	0	0	0.69	0	0.74	0	0	0	0.66	0	0
T123-86	1.11	0.98	1.88	2.86	1.78	0.71	0.32	1.93	0.23	0	0	0.4	0	0	0.3	0.79	0	0.64	0	0.82	0.7	0	0	0.53	0	0	0	0	0	0.41	0	0
T126-89	1.27	2.89	2.03	0.96	0.68	0.97	1.06	0.46	0.51	0.38	0.08	0.6	0.39	0.34	0.2	0	0	0.2	0.12	0	0.34	0.39	1.53	0.33	0.05	0.25	0.24	0.1	0.38	0.12	0.08	0.33
T127-90	1.23	1.47	2.75	1.34	2.24	1.23	1.42	1.56	0	0	0	1.24	0.53	0	0.54	0	0	1.3	0	0	1.53	0.9	0	0.78	0.24	1.04	0	0	0.72	0.55	0	0
T129-92	2.97	1.15	1.26	0.92	0.28	0.78	0.38	0.22	0.73	0.23	0.09	0.11	0.48	0.09	0.54	0	0.09	0.05	0.07	0.05	0.03	0.11	0.2	0.05	0.09	0.05	0.15	0.76	0.05	0.05	0	0.15
T130-93	0.79	2.43	0.76	1.86	0	1.03	0.68	0	1.58	0	0	0	0.76	0	0.42	0	0	0	1.48	1.47	0	0	0	0	1.39	0	0	2.36	0	0	0	2.2
T132-22060272	1.35	1.26	1.46	2.74	0	1.39	1.27	0	0	0	0.38	0.48	2.53	0	0	0	0	0	0	0	0	0	0	0	0	0	0	0	0.48	0	0	0
T134-95	1.26	0.99	0.96	2.36	0	1.05	0.74	0	0	0	0	0.19	0	0	0.57	0	0	0	1.39	0.83	0	0	0	0	0	0	0	0	0	0	0	2.04
T135-96	0.74	1.17	1.62	2.55	0.77	1.14	0.72	0.41	2.57	0	0	0.31	2.12	1.4	0.49	0	0.17	0	0.78	0.52	0	0	0	0	0	0	0	0.91	0.24	0	0	0
T138-2214831	1.8	2.52	1.65	1.2	0.51	0.78	1.04	0.71	2.68	0.38	0.65	0.41	0.59	0.05	0.47	0.66	0.2	0.16	0.34	0.2	0.08	0.36	0	0.29	0.27	0.16	0.98	0	0.41	0	0.18	0.12
T142-97	1.42	1.27	2.24	2.82	1.66	0.52	0.98	1.33	0.61	0.29	0.34	0.68	0.2	0.06	0.51	0.38	0.99	0.98	0	0.41	0.11	0.38	0.16	0.41	0.06	0.46	0.33	0.09	0.4	0.18	0.22	0
T147-99	1.43	1.42	2.79	0.8	1.12	0.71	2.32	0.83	0	0	0.1	1.39	0	0	0.19	0	1.05	0	0	0	0	1.21	0	0.64	0	0.92	0.8	0	1.28	0.15	0	0
T148-100	1.45	1.42	2.72	0.58	2.09	0.6	1.68	1.72	0	0	0	1.42	0	0	0	0	1.57	1.33	0	0	1.8	0.95	0	0.65	0	0.97	0	0	0.98	0.65	0	0.18
T151-22260061	1.54	2.81	1.4	1.01	1.52	0.83	0.19	1.59	0.89	0.95	2.16	0.19	0.52	0.85	0.22	0.55	0.05	0.43	0.03	0.07	0.49	0.05	0.78	0.38	0.29	0.13	0.21	0.05	0.13	0.27	0.85	0.32
T149-101	1.08	1.01	0.88	0.63	0.51	0	0	0	0	0	0	0	2.67	1.06	0	0.75	0	0.07	0	1.92	0	0	0	0	0	0	0	0	0	0	0	0.53
T152-102	1.48	1.48	1.93	0.45	0.92	0.67	0.99	0.8	2.91	0.4	0.33	0.51	0.27	0.03	0	0.3	0.05	0	0	0.03	0.57	0.18	0	0.17	0	0.28	0.1	0	0.24	0.08	0.1	0
T161-22313551	1.59	2.95	1.25	1.09	0.24	0.6	0.71	0.17	0.68	0.29	0.32	0.22	0.29	0.03	0.25	0.68	0.07	0.11	0.24	0.05	0.11	0.24	0	0.03	0.62	0.09	0.19	0.05	0.19	0.05	0	0
T166-104	2.96	1.54	1.21	0.54	0.51	0.66	0.44	0.05	0.83	0.32	0.4	0	0.31	0.07	0.52	0.31	0.13	0.09	0.05	0.13	0.19	0.05	0.05	0	0.24	0.24	0.4	0	0.22	0.07	0.07	0
T167-105	1.99	2.9	0.91	0.6	0.44	0.55	0.67	0.11	0.77	0.74	1.39	0.15	0.2	0.77	0.25	1.27	0	0.09	0.41	0.47	0.11	0.05	0.17	0	0.55	0.11	0.37	0.09	0.29	0	0.11	0.7
T170-108	2.97	1.32	0.74	1.05	0.25	0.59	0.39	0.13	0.63	0.22	0.41	0.13	0.34	0	0.36	0.8	0	0.09	0	0.07	0.13	0	0.02	0.15	0.15	0.02	0.31	0.05	0.05	0	0	0
T175-2241951	0.84	1.47	2.38	0	1.12	0.83	1.59	0.7	0	0	0	0.95	0	0	0.36	0	0	0.27	0	1.46	1.12	0.66	0	0.4	2.64	0.66	0	0	0.75	0	0	0.99
T178-2249271	1.69	1.16	1.86	0.95	0	0.9	1.02	0.38	0.65	0	0	0	0	0	0	0.56	0	0	1.08	2.24	0	0.43	0	0	0	0	0	0	0	0	0	0
T179-111	1.01	1.01	0.75	2.78	0.19	0.44	0.54	0.2	2.54	0.43	0.33	0.13	0.47	0	0.22	0.13	0	0.02	0	0.05	0.02	0	0.93	0	0.09	0	0.35	0.93	0.11	0	0.02	0
T180-112	1.18	1.35	1.91	1.5	0.64	0.59	1.3	0.47	0	0	0	0.72	0	1.21	0	2.9	0	0	0	0	0	0.45	0	0	0	0	0	0	0.44	0.1	0	0
T183-114	1.48	2.12	2.71	1.23	2.09	0.98	1.56	1.5	0.7	0	0	1.32	0.26	0	0	0	1.11	1.21	0.21	0	1.51	0.85	0	0.74	0	0.71	0	0	0.87	0.58	0	0
T184-115	1.29	1.36	1.12	2.57	1.01	0.98	0	0	2.72	0	0.47	0.18	0	0.8	0.3	0	0	0	0	0	0.2	0	0	0	0	0	0	0	0	0.17	0	0
T185-116	2.72	2.58	1.04	0.85	0.83	1.05	0.25	0.38	0.89	1.36	0.36	0	0.17	0.05	0.46	0	0.05	0.23	0	0.09	0.13	0.11	0.23	0.05	0	0.11	0.18	0.09	0.02	0	0.07	0.09
T188-22098102	1.27	0.94	2.52	2.58	1.73	0	1.53	1.75	0.03	0	0	0.98	0	0	0	0	1.57	0.58	0	0	0.81	0.8	0	0.34	0	0.65	0	0	0.79	0.51	0	0
T191-118	2.24	2.77	1.48	1.07	1.81	0.98	0	2.01	0	0	0	0	0	0	0	0	0	0.5	0	0	0.99	0	0.57	0.55	0	0	0	0	0	0.57	0.76	0
T192-119	2.94	1.43	1.03	0.86	0.29	0.8	0.62	0	0.68	0.6	0.34	0.2	0.2	0.11	0.34	0.09	0	0	0	0	0	0.13	1.78	0	0.03	0.11	0.09	0.19	0.13	0.05	0.11	0
T193-120	2.95	1.34	1.59	0.82	0.52	0.82	0.91	0.39	0.73	0	0.32	0.38	0.39	0.05	0.29	0.05	0.1	0.18	0	0.14	0.29	0.23	0	0	0	0.24	0.12	0	0.3	0	0	0
T198-122	1.84	1.88	2.68	0.82	1.47	1.29	1.74	1.45	0	0	0	1.31	0	0	0	0	1.81	0	0	1.44	0	0	0	0	0	0.94	0	0	0.89	0	0	0
T202-126	1.26	1.35	2.45	0.9	1.41	1.1	1.06	0.98	2.67	0.34	0.52	0.66	0	1.48	0	0	0.75	0.18	0.66	0	0.74	0.72	1.22	0	0	0.42	0	0	0.34	0	0	0
T205-129	2.01	2.9	1.28	0.84	0.55	1.09	0.36	0.2	1.11	1.06	0.4	0.23	0.28	0.65	0.3	0	0	0	1.05	0.2	0.07	0	0.69	0	0.11	0.13	0.11	0.05	0.13	0.07	0.13	0
T206-130	2.94	1.37	1.49	1.33	0.54	1.02	0.29	0.41	0.85	0.49	0.41	0.22	0.66	0.72	0.46	0.03	0.32	0	0.19	0	0	0.13	0.15	0.25	0.6	0	0.25	0.12	0.12	0	0.15	0
T209-133	2.56	1.47	0.83	2.52	0	0.98	0	0	0.26	0	0	0	2.04	0	0	0	0	0	0	0.89	0	0	0	0	1.92	0	0	0	0	0	0	0
T212-134	1.38	1.25	1.65	2.54	1.81	1	0.36	2.06	2.49	0	0	0	1	0	0	0	0.67	0.47	0	0.69	0	0	0	0.64	0	0	0	0	0	0.46	0	0
T213-135	2.88	1.33	1.5	1.08	0.43	0.95	0.38	0.15	0.58	0.07	0.19	0	0.14	0.05	0.31	0.03	0.58	0.03	1.89	0.62	0	0.15	0.1	0.05	0.59	0.07	0	0.12	0.1	0	0.03	0
T214-2252951	2.88	1.54	2.02	0.49	0.79	0.91	1.17	0.55	0.89	0.53	0.2	0.58	0.11	1.24	0.44	0	0.99	0	0	0.06	0	0.4	0	0	0	0.32	0.11	0.22	0.34	0.06	0.11	1.28
T217-22578801	1.5	2.95	1.52	0.71	0.42	0.96	0.46	0.35	0.9	0.18	0.35	0.24	0.19	0.14	0.3	0.03	0.12	0.05	0.03	0.05	0.45	0.19	0.18	0.14	0.03	0.12	0.21	0.05	0.3	0	0.05	0.03
T219-22618541	2.47	2.63	2.15	0.31	1.16	0.93	0.89	0.95	0.67	0.59	1.59	0.62	0.03	0.06	0.33	0.06	0.68	0.13	0.23	0.35	0	0.33	0.79	0.08	0.11	0.28	0	0.03	0.42	0.06	0.23	0
T220-136	2.7	1.3	2.12	1.17	1.68	0.99	0.52	0.58	2.13	0.4	0.39	0.7	0.22	1.16	0.34	0.63	0.03	1.33	1.06	0	1.06	0.12	0.05	0.1	0.03	0.22	0.05	0	0.44	0.49	0.15	0
T221-137	1.4	2.95	1.45	0.77	1.22	1.01	0.39	0.34	0.75	0.32	0.38	0.33	0.24	0.56	0.15	0	0	0.72	0.11	0	0.31	0.05	0.05	0.09	0.07	0.07	0.24	0.05	0.22	0.07	0.07	0
T222-138	1.52	2.9	1.37	0.95	1.56	0.99	0.15	1.67	0.6	0.49	0.33	0.24	0.22	0.17	0.33	0.05	0.33	0.31	0.05	0	0	0.05	1.37	0.41	0.07	0.05	0.05	0.05	0.11	0.2	0.61	0
T225-141	2.95	1.06	1.39	0.66	0.41	0.92	0.63	0.29	1.58	0.47	0.4	0.17	0.05	0.81	0.24	0.07	0.09	0.11	0	0.03	0	0.11	0.03	0.05	0.11	0	0.07	0.6	0.07	0	0.13	0
T227-143	1.24	1.17	1.94	2.68	1.73	0.81	0.58	1.81	2.38	0	0	0.51	0.03	0	0	0	0	0.58	0	1.19	0.8	0.39	0	0.47	0	0.21	0	0.55	0	0.35	0	0
T228-144	1.27	2.92	1.4	0.92	1.16	0.84	0.3	0.42	1.43	0.88	0.3	0.38	0.5	0	0.16	0	0	0.58	0.1	0	0.35	0.1	1.57	0.16	0.41	0.07	0.49	0.1	0.21	0	0.21	0.03
T229-145	2.48	1.41	1.59	0.87	1.38	1.05	0.45	1.11	0.77	0.88	2.75	0.36	0.53	0.14	0	0	0	0	0	0	0.34	0	0	0.29	0.16	0	0	0.24	0.24	0	0.36	0
T230-146	2.95	1.22	1.58	0.26	0.55	0.95	0.37	0.34	0.56	0.38	0.42	0.03	0.24	1	0.44	0.05	0.07	0.1	0.05	0.03	0.39	0.34	0	0.07	0	0.14	0	0.03	0.1	0	0.1	0.16
T231-147	0.76	0.98	1.61	2.27	1.66	0.79	0.37	1.51	0.75	0.15	0	0.21	2.3	1.88	0	0	0.32	0.27	1.72	0.9	0	0	0	0.44	0	0	0	0	0.09	0.43	0	0.84
T232-226	1.69	2.94	1.57	0.86	0.62	1.06	0.62	0.45	0.7	0.38	0.21	0.1	0.1	0.12	0.22	0.75	0.31	0.1	0.1	0.03	0.03	0.03	0.07	0.03	0.12	0.17	0.17	0	0.17	0	0.14	0
T234-149	1.86	2.93	1.09	0.86	0.28	0.75	0.59	0.23	0.88	0.77	0.85	0.09	0	0.75	0.41	0.63	0.15	0.05	0.15	0.03	0.03	0.11	0	0.05	0.38	0.07	0.05	0.26	0.15	0.09	0.13	0
T236-2269391	2.71	1.78	0.73	2.45	0.92	0.62	0	0	0	0	1.51	0.17	0	0	0	0	0	0	0	1.88	0	0	1.06	0	1.03	0	0	0.58	0	0	0	0
T238-151	1.5	2.94	1.63	0.94	0.61	0.66	0.45	0.53	0.22	1.19	0.56	0.16	0.07	0.12	0.45	0.44	0.3	0	0.05	0	0	0.16	0	0.21	0.22	0.19	0.07	0.35	0.17	0	0.07	0.05
T239-152	2.85	1.63	0.54	1.32	0.26	0.62	0.15	0.18	0.2	0.22	0.27	0	0.49	0.42	0.23	0.54	0.15	0	0.13	0.22	0	0	0.07	0	0.46	0	0.02	2.12	0	0	0.02	0
T243-155	2.68	1.29	1.05	1.91	0.31	0.59	0.23	0.23	0.18	0.09	0.53	0	0.72	0.35	0.18	1.76	0	0	0.63	0.64	0	0	0	0	0.72	0	0	0.18	0	0	0.05	0
T244-156	2.09	2.8	1.94	0.84	1.57	0.59	0.77	1.49	0.07	1.72	0.52	0.4	0.12	0.16	0.38	0.55	0.36	0.21	0.4	0	0	0.24	0.26	0.41	0.05	0.23	0.58	0.18	0.24	0.24	0.66	0.1
T255-166	1.5	2.93	1.19	0.95	0.86	0.67	0.38	0.22	0.2	0.76	0.39	0.15	0.86	0.32	0.33	0.82	0.19	0.29	0.15	0.29	0.09	0	1.59	0.09	0.13	0.05	0	0.11	0.07	0.09	0.05	0.2
T260-171	2.93	1.63	0.93	0.18	0.36	0.74	0.17	0.05	1.75	0.52	0.45	0	0.02	0.95	0.3	0.65	0.09	0.02	0.6	0.23	0.05	0.09	0	0.05	0.2	0	0.13	0.02	0.05	0.05	0	0
T261-172	2.91	1.35	0.99	1	0.53	0.62	0.44	0.5	0.11	0.43	0.56	0.09	0	0.7	0.36	0.81	0.26	0.03	1.79	0.05	0.07	0.15	0.03	0.05	0.11	0.13	0	0	0.09	0	0.13	0
T262-173	2.87	1.49	1.65	0.42	1.74	0.7	0.14	1.84	0.44	0.38	0.58	0.3	0.14	1.28	0.14	0.34	0.1	0.52	0	0.14	0.9	0.19	0.03	0.54	0.19	0.14	0.28	0.03	0.07	0.52	0.59	0
T263-23106461	1.55	2.74	2.5	0	1.21	0.71	1.32	0.85	0.41	0.92	1.32	0.75	0	0.27	0	0	1.19	0	0	0	0	0.52	0	0.39	0	0.52	0	0	0.5	0	0	0
T265-175	2.24	2.88	1.46	0.78	0.45	0.65	0.55	0.4	0.57	0.92	1.01	0.15	0.15	0.22	0.48	0.15	0.05	0	0.13	0.15	0.25	0.17	0.09	0.05	0.17	0.07	0	0.27	0.07	0	0.11	0.27
T266-176	1.53	2.92	1.88	0.54	0.82	0.71	0.87	0.79	0.23	0.39	0.49	0.47	0.08	0.1	0.28	0.48	0.37	0.12	0.1	0.03	0.05	0.29	0.78	0.34	0.29	0.16	0	0.03	0.32	0.05	0.16	0.08
T268-177	2.95	1.43	1.59	0.63	0.71	0.71	0.79	0.29	0.29	0.21	0.48	0.33	0.16	0.34	0.29	0.92	0.34	0	0.24	0.14	0	0.16	0.16	0	0.85	0.24	0	0.12	0.14	0	0.12	0
T269-178	1.45	1.07	2	0.97	0.7	0.54	1.15	0.23	0	0	0	0.74	0.5	0	0	2.77	0.76	0	0	0.65	0	0.53	0	0	0	0.3	0	0	0.39	0	0	0.72
T270-23178571	1.46	1.46	2.62	0	1.41	0	1.56	1.42	0	0	0	1.02	0	2.53	0	0	1.34	0.38	0.53	0	0	0.85	0	0.65	0	0.81	0	0	0.59	0	0	1.66
T271-179	1.63	2.93	1.72	0.96	0.85	0.75	0.62	0.58	0.52	0.51	0.55	0.35	0.17	0.69	0.34	0.17	0.26	0.05	0.59	0.23	0	0.27	0.07	0.21	0.46	0.16	0.05	0.88	0.05	0.03	0.23	0.27
T272-180	1.53	0.81	2.17	0	0.91	0.56	1.28	1.03	2.32	0	0	0.6	0	1.62	0	0	0.79	0.23	0	0	0	0.47	0	0	0	0.56	0	2.71	0.44	0	0	0
T-181	1.4	1.29	2.55	0	1.91	0.65	1.45	1.15	0	0	0	1.26	0	0	0.24	0.99	0	1.18	1.7	0.57	1.43	0.86	0	0.56	0.11	0.94	0	0	0.98	0	0	1.55
T-184	1.34	2.88	1.1	0.38	1.08	0.63	0.33	0.92	0.11	0.76	1.05	0.2	0.3	0.05	0.34	0.17	0.03	0.07	1.5	0.63	0	0.09	0.85	0.09	0.54	0	0.03	0.15	0.11	0.13	0.3	0.07
T-187	2.95	1.27	1.17	0.79	1.29	0.65	0.2	1.41	0.35	0.13	0.5	0.07	0.07	0.09	0.43	0.28	0.32	0.26	0.03	0.15	0.07	0.03	0.07	0	0.26	0	0.07	0.07	0	0.19	0.53	0.11
T-190	1.2	2.8	1.33	1.1	1.24	0.7	0.17	1.25	0.88	1.54	2.13	0.2	0.44	0.25	0.19	0.28	0.03	0.36	0.87	0.13	0.39	0	1.18	0.03	0.19	0.09	0	0.96	0.09	0	0.28	0
T-192	1.45	2.84	1.72	0.41	1.73	0.73	0.18	2.12	0.18	0.29	0.42	0.35	0.03	0.24	0.03	0.97	0	0.67	0.1	0.14	0.75	0.16	0.05	0.36	0.3	0.16	0.07	0.18	0.26	0.38	0.54	0
T-194	2.92	0.34	1.58	0.46	1.18	1.77	0.53	0.2	0.32	0.05	0.05	0.55	0.26	0	0.89	0	0	1.07	0.26	0	0.86	0.12	0	0.18	0.08	0.28	0	0	0.21	0.21	0	0.1
S22-s17	2.85	0.89	2.33	0.33	0.98	0	1.09	1.02	0.39	0.27	0.24	0.54	0	0.29	0	0.11	1.04	0.06	0.09	0.06	0.11	0.44	0	0.11	0	0.55	0.13	0	0.16	0.2	0.2	0
S34-2154901	1.32	0.98	2.12	2.24	1.75	0	0.86	1.8	2.53	0.41	0.48	0.28	0	1.04	0	0.2	0.79	0.49	0.16	0	0.12	0.49	0	0.71	0.03	0.3	0.08	0.08	0.16	0.6	0.63	0
S36-21571911	1.32	2.93	1.34	0.36	0.42	0	0.38	0.22	0.41	0.7	0.64	0.21	0	0	0	0.07	0.21	0.13	0.6	0.29	0.05	0	0.69	0.19	0.05	0.13	0	0	0.07	0	0.09	0.03
S44-2155171	2.72	2.43	1.54	1.96	1.17	0	0.22	0.98	0.07	0.9	0.89	0.22	0.17	0.64	0	0.15	0.15	0.05	0	0.05	0.05	0.26	0.69	0.11	0.05	0	0.26	0.15	0	0.17	0.49	0
S45-s30	2.57	0.71	0.83	1.87	0.11	0	0.13	0.02	0.05	0.23	0	0.15	0.52	0.02	0	2.1	0.02	0	0	0.77	0	0.02	0	0.07	0.91	0	0.05	0.63	0	0	0.07	0
S50-21594191	2.77	2.5	1.47	0.7	0.57	0	0.47	0.17	0	1.03	0	0.24	0.15	0	0	0.22	0.31	0.07	0.17	0	0.03	0.07	1.23	0.07	0	0.15	0.22	0	0.03	0	0.07	0
S58-s37	1.25	1.37	1.34	2.79	0.51	0.79	0	0	0	0	0	0.29	2.43	1.35	0	0	0	0	0	0	0	0	0	0	1.46	0	0	0	0	0	0	0
S63-21603521	2.72	1.36	1.99	0.57	1.93	0.59	0.3	2.25	0.03	0	0	0.3	0	1.36	0.52	0.81	1.12	0.83	0	0.08	1.05	0.2	0.05	0.89	0.08	0.2	0	0	0	0.77	0.55	0.14
S77-s50	2.26	2.76	0.92	1.6	0.55	0.69	0	0.37	0.11	0.71	0	0.15	0.38	0.58	0.23	1.33	0.15	0	1.23	0.78	0.07	0	1.13	0	0.37	0	0.2	0.44	0	0	0.09	1.19
S88-60	1.57	2.95	1.16	1.01	0.24	0.63	0.46	0.26	0.25	0.47	0.28	0.19	0.36	0.8	0.11	1.29	0.11	0.07	0.03	0.09	0.13	0.03	0.83	0	0.15	0	0.03	0.38	0.15	0	0.03	0
S104-72	2.84	1.34	1.38	2.26	0.76	1.11	0.37	0.74	0.44	0.48	0.05	0.23	0.44	1.18	0.57	0	0.05	0.15	0.09	0	0.19	0.15	1.33	0.03	0.63	0.07	0.19	0.2	0	0.11	0.15	0.17
S131-22141771	0.97	1.43	1.78	0.39	1.33	0.75	0.49	0.73	0	0	0	0.41	2.34	0	0	0	0	0.47	1.69	1.09	0.86	0.05	1.4	0	0.35	0	0	0.64	0.26	0	0	0.61
S136-22145715	2.84	1.96	1.33	0.67	0.2	1	0.9	0.2	0.44	0.23	0.28	0	0.26	1.09	0.25	0.75	0	0.05	1.83	1.21	0	0.14	0.46	0.23	0.1	0.2	0.41	0.25	0.1	0	0.1	0.14
S139-2221621	1.77	1.48	2.35	0.79	1.41	0.68	1.21	0.66	1.09	0.23	2.75	0.93	0.36	0.06	0.15	1.38	0	0.53	0	0.06	0.93	0.66	0	0.34	0	0.6	0.08	0	0.66	0.27	0	0
S140-22239871	2.93	1.59	1.56	0.41	0.43	0.76	1.37	0.24	0.84	0.08	0.42	0.66	0.28	0.41	0.41	0.65	0	0	0.16	0.1	0.05	0.44	0.14	0.18	0.24	0.22	0.18	0.1	0.58	0	0.08	0.28
S141-2220161	2.98	1.03	1.08	0.86	0.85	0.57	0.32	0.41	0	0	0	0	0.23	0	0	0	0	0.13	0	0	0	0	0	0	0	0	0	0	0	0	0	0
S143-22199451	1.61	2.96	1	0.93	0.17	0.53	0.51	0.26	0.74	0.15	0.4	0.25	0.28	0.55	0.34	0.62	0	0	0	0.13	0.19	0.05	0	0	0.25	0.07	0.13	0.05	0.2	0	0	0
S144-2225441	2.96	1.47	1.31	0.61	0.36	0.68	1.01	0.17	0.75	0.26	0.42	0.41	0.42	0	0.38	0.44	0.14	0	0.05	0.1	0.05	0.17	0.1	0.05	0.21	0	0.12	0	0.3	0	0	0
S146-22200221	1.91	2.18	2.54	0.99	1.05	0.71	2.29	0.76	0.9	0.15	1.3	1.62	0.69	1.66	0.49	0.35	0	0	0	0.19	0.59	1.22	0.11	0.23	0.47	1.09	0.35	0	1.28	0	0.11	0
S150-22259321	1.59	1.53	1.34	0.62	0.93	0.64	0.41	0.15	0.86	0.57	0.66	0.22	0.31	0.68	0	0.31	0	0.31	0	0.13	0.2	0.11	0	0.03	0.19	0.09	0.79	0	0.09	0.05	0.15	0
S154-22277361	2.95	1.51	1.15	0.6	0.2	0.55	0.99	0.11	0.81	0.03	0.37	0.17	0.33	1.32	0.4	0.19	0	0	0.61	0.25	0.15	0.29	0	0	0.11	0.09	0.09	0	0.13	0	0	0
S157-22283071	1.78	2.83	2.18	0.67	1.07	0.81	1.05	0.72	0.46	0.28	0.94	0.67	0.43	1.08	0.16	0.49	1.23	0.31	0.06	0	0	0.6	0.49	0.26	0.18	0.4	0.41	0	0.43	0.41	0.21	0
S158-22300221	2.91	1.43	1.66	0.7	0.98	0.22	0.67	0.6	1.88	0.35	0.22	0.41	0.28	0	0.21	0.39	0.42	0.24	0.14	0.19	0	0	0.07	0.14	0.07	0.21	0.28	0	0.21	0.19	0.12	0
S169-107	2.8	1.4	0.73	2.05	0	0.48	0.2	0	0.5	0.42	0.13	0	0.74	0	0.3	1.47	0	0	0	0.46	0	0	0	0	0.9	0	0.11	0	0.02	0	0	0
S171-109	1.58	2.92	1.7	0.93	1.27	0.73	0.65	0.88	0.57	0.45	0.27	0.37	0.35	0.35	0.16	0.24	0.23	0.24	0.05	0.1	0	0.18	1.08	0.27	0.3	0.1	0.29	0.03	0.14	0.1	0.34	0.03
S172-22417741	2.28	1.27	0.99	2.63	0	0.64	0.47	0	0	0	0	0	1.78	0	0	0	0	0	0	0.68	0	0	0	0	1.26	0	0	0	0	0	0	0
S173-22378581	2.29	0.63	2.41	0.49	2.01	0.76	1.11	1.43	0.62	0	0	0.82	0	0	0	0	0.93	1.21	0.74	0	1.17	0.63	0	0	0	0.46	0	0.64	0.63	0.63	0	0
S174-22416781	2.68	1.8	1.35	1.12	0.72	0.61	0.46	0	0.85	0.24	0.05	0.31	0.22	0	0.05	2.6	0.09	0.25	0	0.22	0.24	0.07	0	0.13	0.13	0	0.15	0.13	0.13	0	0.05	0.19
S177-22458101	2.05	2.85	1.68	1.22	0.29	0.92	1.51	0.19	1.05	0.58	0.99	0.63	0.87	0	0.26	0.7	0	0.06	0.55	0.32	0.19	0.61	0.13	0	0.39	0.32	0.32	0.17	0.58	0	0.06	0
S186-22475931	1.31	1.81	1.47	2.83	1.69	0.8	0	1.81	0	0	0	0.19	0.03	0	0	0	0	0.58	0	0	0	0	0	0.49	0.49	0	0	0	0	0.53	0	1.13
S194-22497791	2.75	1.41	1.99	0	1.97	0.78	0.44	2.19	0.78	0	0	0.47	0	0	0.33	0	1.02	0.73	0	0	1.12	0.17	0	0.79	0	0.18	0	0.65	0	0.74	0	0
S196-22507421	1.87	2.94	0.89	0.72	0.42	0.99	0.43	0.23	0.86	0.65	0.38	0.17	0.25	0.15	0.3	0.07	0.13	0.09	0.07	0	0.17	0.11	0.2	0.02	0.13	0.05	0.2	0	0.17	0.05	0.13	0.07
S218-22595151	1.46	2.83	1.92	1.12	0.55	0.8	0.97	0.34	0.6	0.32	0.27	0.32	0	0.55	0.45	0.1	0.51	0.03	0.88	0	0	0.21	0	0.17	0	0.33	0.17	2.16	0.21	0	0.1	0.7
S235-2260632	1.44	2.56	2.16	0	2.29	0	0.61	2.33	0	0	0	0.62	0	0	0	0	0	0.91	0	0	1.12	0	0	0.87	0	0.26	0	0	0.23	0.95	0.56	0
S248-160	2.73	1.63	1.67	0.36	1.38	0.69	0.24	0.09	0.36	0.43	2.5	0.19	0.07	0.72	0.27	0.05	0	0.84	0	0	0.37	0.21	0	0.21	0.33	0.03	0.14	0.35	0.19	0.21	0.05	0
S264-174	1.31	1.44	1.49	1.94	0	0	0.4	0.39	0.94	0	0	0.09	1.79	0	0	2.22	0	0.07	1.62	0.92	0	0	0	0	2.61	0	0	0	0	0	0	0
S267-23140271	1.25	1.23	1.86	2.87	0.91	0.36	1.06	0.81	0	0	0	0.46	0	0	0	0	0	0	0	0	0	0	0	0	0	0	0	0	0	0	0	0
S-185	2.94	1.41	0.88	0.67	1.09	0.64	0.2	1.18	1.31	0.58	0.67	0.07	0.26	0.11	0.25	0.22	0	0	0.95	0.05	0.13	0.09	0	0.11	0.27	0	0.05	0.17	0.02	0.13	0.44	0

## Sheet: Table S3
Table S3. Log-transformed cytokines for analysis.
No.	IL-6	IL-10	IL-1β	IL-8	IL-12P70
T1-2150711	1.03623	0.625312	3.09866	3.88634	1.88332
T3-s2	0.39794	0.741939	0.782473	2.35054	0.39794
T4-s3	0.39794	0.687529	0.998259	2.55864	0.471292
T5-s4	0.48885	0.587553	1.57785	2.75934	0.547247
T6-s5	1.87426	0.726221	3.20496	3.90529	1.93062
T7-s6	0.762677	0.924806	2.01396	3.281	0.869621
T8-s7	0.39794	0.648056	0.779748	2.50563	0.438666
T9-s8	0.822585	0.600395	2.00559	3.38192	0.968677
T12-s9	0.402201	0.536674	1.30328	2.68752	0.566124
T14-21537921	1.35568	0.651786	3.0076	3.89357	1.71064
T16-s11	0.479248	0.516479	1.08339	3.37274	0.39794
T17-s12	0.548336	0.61691	1.24385	2.90669	0.492627
T19-s14	0.603682	0.555917	1.81922	3.3763	0.838907
T23-s18	0.507491	0.39794	1.70179	3.21565	0.791271
T24-s19	0.839478	0.506505	2.31357	3.61218	1.24329
T25-s20	1.02956	0.569777	2.36283	3.49109	1.2723
T26-s21	0.837948	0.612843	1.41111	3.05974	0.604481
T29-s22	1.57887	0.64429	2.87846	3.86155	1.65921
T30-s23	0.997507	0.526701	2.93168	3.80174	1.70593
T31-s24	0.39794	0.39794	1.24198	2.98279	0.626549
T32-s25	1.87989	1.01264	2.16346	3.81125	1.11907
T40-s28	0.877064	0.546409	1.88026	3.28657	0.855335
T41-s29	0.545532	0.64429	0.74476	2.929	0.550449
T43-21194432	0.780101	0.39794	2.40271	3.76305	1.24019
T48-s32	1.29386	0.669942	3.24001	3.80718	1.96243
T49-21591571	1.21421	0.478547	1.35753	2.91096	0.601645
T51-21594911	0.562112	0.484186	1.02903	2.31769	0.442744
T52-21598291	0.39794	0.71684	0.814708	2.23351	0.578281
T55-s34	0.39794	0.569777	0.956256	2.44674	0.39794
T56-s35	0.528353	0.423972	2.08856	3.28434	1.06706
T57-s36	0.409744	0.461149	1.49223	3.35506	0.578281
T59-s38	0.729582	0.578762	1.93939	3.65861	0.901277
T60-s39	0.982266	0.56059	2.6228	3.72196	1.47875
T62-21614441	0.625556	0.39794	1.54024	3.64124	0.691562
T64-s41	0.513546	0.39794	1.96397	3.38958	1.00007
T65-s42	2.32673	0.531718	2.5302	3.7195	1.40653
T66-s43	1.74629	0.565209	2.79377	3.67194	1.58939
T67-s44	0.685689	0.521622	2.25721	3.51864	1.08186
T70-s47	0.41717	0.555917	1.12479	2.84025	0.587186
T71-21636391	1.54	0.636654	2.19647	3.50267	1.07796
T73-s48	0.948996	0.707238	2.70353	3.8583	1.49434
T74-21643711	2.55193	0.676983	2.99166	3.72921	1.72038
T75-21437642	0.516544	0.587553	1.8776	3.27803	0.866486
T76-s49	0.83033	0.697401	2.20282	3.45582	1.10364
T78-s51	1.13755	0.596159	1.91688	3.58054	0.921198
T80-s52	0.402201	0.505995	1.78994	3.07136	0.802305
T81-s53	0.551123	0.489748	1.70292	3.20144	0.853719
T84-s56	0.80508	0.747299	2.34545	3.77572	1.17987
T86-58	1.16209	0.39794	3.0117	3.84817	1.76444
T87-59	0.39794	0.687321	0.583126	2.43411	0.39794
T89-61	1.93107	0.772879	3.62236	3.75265	2.18922
T91-63	0.705008	0.596597	2.45388	3.53679	1.30081
T92-64	0.444045	0.531479	0.723456	2.27916	0.401401
T93-22042531	0.960946	0.612784	0.848805	2.55737	0.39794
T95-22045131	1.3126	0.662758	0.811575	2.92377	0.499687
T96-2203311	0.670246	0.546543	2.17673	3.40273	1.14176
T98-67	0.777427	0.574031	1.77757	3.39393	0.822168
T99-68	1.02531	1.041	1.50813	3.51457	0.620136
T100-69	0.695482	0.44248	1.37876	3.29922	0.653213
T101-22042532	2.47283	0.659916	1.80236	3.62601	0.767898
T103-71	0.657056	0.39794	1.9566	3.50977	0.969882
T105-22078671	2.18884	0.809705	2.12196	3.41344	1.08573
T106-73	0.578131	0.587553	1.61915	3.17453	0.735839
T107-74	0.89612	0.461149	2.81131	3.87866	1.59032
T108-75	0.578639	0.448706	1.61669	2.90314	0.693727
T109-76	1.27784	0.621176	2.85857	3.92856	1.68886
T110-77	0.39794	0.546543	1.0086	2.84887	0.603144
T112-22094841	1.56761	0.460898	2.86817	3.63656	1.71842
T113-78	0.726727	0.478566	2.4585	3.53462	1.3822
T114-79	0.477121	0.39794	0.638489	2.84828	0.52763
T115-80	1.11528	0.870989	2.37938	3.77117	1.27485
T116-81	0.894316	0.55145	1.91913	3.90723	0.943495
T117-82	1.18241	0.735599	3.65244	3.81037	2.29217
T118-83	1.05461	0.39794	2.75113	3.86646	1.54494
T119-84	2.1336	0.636488	2.61062	3.86693	1.41196
T120-22103571	0.710963	0.608526	1.36059	3.14348	0.651278
T121-22104391	0.444045	0.522444	0.740363	3.54435	0.571709
T122-85	1.09587	0.526339	2.30846	3.67655	1.27807
T123-86	1.07298	0.750508	2.52514	3.81708	1.39655
T126-89	1.95211	0.55145	2.90963	3.87015	1.72436
T127-90	1.19005	1.45056	1.45773	3.92763	0.510545
T129-92	1.00817	0.561101	2.73585	3.89605	1.59627
T130-93	2.13713	0.640481	2.92468	3.88381	1.73552
T132-22060272	1.85335	0.64429	3.17079	3.71074	1.91009
T134-95	1.05481	0.770115	3.0111	3.81808	1.78571
T135-96	0.39794	0.555917	1.46076	2.79433	0.684525
T138-2214831	1.37281	0.39794	2.80866	3.81957	1.59247
T142-97	0.542712	0.61691	1.50516	2.95354	0.623849
T147-99	1.72304	0.517196	0.39794	3.14785	0.444045
T148-100	0.489958	0.536558	0.587711	2.50777	0.436163
T151-22260061	1.33885	0.694605	2.62968	3.63185	1.487
T149-101	1.04689	0.64836	3.09907	3.91052	1.90902
T152-102	0.559907	0.431364	1.73672	3.3395	0.840733
T161-22313551	0.39794	0.55145	0.468347	2.25657	0.39794
T166-104	1.19976	0.41162	2.23747	3.709	1.23121
T167-105	0.39794	0.652246	1.34025	3.03048	0.510545
T170-108	0.997507	0.608736	2.90597	3.90508	1.68131
T175-2241951	0.989005	0.729974	2.42791	3.63145	1.33905
T178-2249271	1.72198	0.511883	3.34596	3.89975	2.07562
T179-111	1.0835	0.670246	3.02044	3.87035	1.81398
T180-112	0.982271	0.506505	2.46632	3.82325	1.30081
T183-114	1.02449	0.578639	2.087	3.55825	1.06893
T184-115	0.959995	0.489958	1.93646	3.78545	0.954725
T185-116	0.39794	0.583199	1.16197	2.527	0.534026
T188-22098102	2.1499	0.829947	1.43024	3.58846	0.608526
T191-118	0.64836	0.704151	2.16441	3.44709	1.1452
T192-119	0.655138	0.621176	2.30552	3.53506	1.197
T193-120	0.890421	0.605305	2.55255	3.55135	1.4621
T198-122	1.82782	0.710963	2.45283	3.67935	1.32818
T202-126	1.27091	0.478566	2.09816	3.49623	1.02325
T205-129	0.401401	0.472756	0.91698	2.73503	0.39794
T206-130	0.523746	0.652246	1.59318	3.09524	0.753583
T209-133	1.6844	0.694605	3.76202	3.91085	2.37813
T212-134	0.868644	0.612784	2.71106	3.74766	1.56703
T213-135	0.826075	0.39794	2.16527	3.31797	1.10789
T214-2252951	1.51838	0.55145	3.13181	3.87019	1.93192
T217-22578801	0.92993	0.605305	1.26174	3.13101	0.71433
T219-22618541	3.16312	0.898176	3.68328	3.85177	2.29552
T220-136	0.39794	0.404834	1.06707	2.90169	0.696356
T221-137	0.528917	0.600973	2.09625	3.33495	1.16137
T222-138	1.03543	0.404834	2.20458	3.52999	1.23603
T225-141	0.732394	0.466868	2.40116	3.59504	1.30557
T227-143	0.902003	0.605305	2.16953	3.58226	1.10415
T228-144	1.07664	0.561101	3.29861	3.90495	2.05388
T229-145	1.16047	0.39794	2.14675	3.5081	1.15987
T230-146	0.586587	0.587711	1.63889	3.44031	0.889302
T231-147	0.39794	0.574031	2.02391	3.01603	1.07115
T232-226	1.76656	0.39794	2.1583	3.6802	1.16376
T234-149	0.618048	0.39794	1.35025	2.8717	0.656098
T236-2269391	1.13672	0.822822	3.1111	3.80643	1.84807
T238-151	1.24204	0.506505	2.43398	3.76894	1.36568
T239-152	0.710963	0.39794	1.57749	3.38693	0.843855
T243-155	0.848189	0.753583	2.81432	3.72191	1.65715
T244-156	1.61469	0.605305	2.92463	3.85636	1.72477
T255-166	1.11428	0.478566	3.01964	3.88244	1.83014
T260-171	0.61595	0.64836	1.18639	3.30741	0.646404
T261-172	0.957607	0.62941	2.63124	3.75351	1.46613
T262-173	1.11361	0.640481	2.66976	3.87808	1.4901
T263-23106461	0.507856	0.39794	0.919078	2.66812	0.546543
T265-175	0.646404	0.39794	2.56004	3.61572	1.4501
T266-176	0.517196	0.39794	0.942008	3.13702	0.481443
T268-177	0.39794	0.574031	1.233	2.75958	0.571709
T269-178	0.519828	0.466868	1.57403	3.26223	0.571709
T270-23178571	1.11528	0.617	2.3248	3.72951	1.20656
T271-179	0.950851	0.546543	2.21859	3.85511	1.1532
T272-180	0.691081	0.574031	2.40334	3.69228	1.30557
T-181	1.97474	1.03941	2.52511	3.85646	1.35295
T-184	0.902003	0.541579	1.53428	3.82995	0.693727
T-187	0.923762	0.526339	2.97379	3.7766	1.75989
T-190	1.44217	0.418301	2.81727	3.95234	1.65447
T-192	1.18724	0.565848	2.44843	3.59508	1.3518
T-194	1.84242	0.680336	3.11918	3.91015	1.88722
S22-s17	1.17085	0.541579	3.34697	3.92046	2.09729
S34-2154901	0.39794	0.555917	1.67346	2.96924	0.716455
S36-21571911	0.837948	0.600395	1.41471	3.24308	0.534204
S44-2155171	2.89135	0.723118	3.14506	3.85568	1.87263
S45-s30	0.39794	0.651786	1.96766	2.70387	0.969926
S50-21594191	1.65233	0.472829	2.30656	3.44862	1.24358
S58-s37	1.10488	0.591879	3.33827	3.89022	1.96454
S63-21603521	1.15834	0.569777	1.64187	2.87844	0.733727
S77-s50	0.644185	0.521622	1.97076	3.48862	0.967424
S88-60	0.687775	0.511271	1.93542	3.52414	1.05692
S104-72	0.553894	0.430406	2.15871	3.31112	1.08283
S131-22141771	0.513546	0.732356	1.56357	3.18102	0.705312
S136-22145715	3.46158	0.984364	3.3563	3.87516	2.09064
S139-2221621	0.39794	0.461149	1.33321	2.10604	0.458694
S140-22239871	1.53452	0.713665	2.76784	3.71415	1.55772
S141-2220161	0.849884	0.39794	2.00173	3.40387	1.01947
S143-22199451	1.40738	0.551191	2.36304	3.78683	1.2476
S144-2225441	1.74828	0.39794	3.43227	3.68336	2.10616
S146-22200221	3.65492	1.20315	3.17895	3.82678	1.8505
S150-22259321	0.766214	0.541571	2.32958	3.68988	1.2429
S154-22277361	1.83006	0.39794	3.18736	3.90913	1.93669
S157-22283071	0.735262	0.628871	1.70292	3.44159	0.860148
S158-22300221	1.76006	0.511271	2.4088	3.87995	1.29268
S169-107	1.05951	0.624923	3.22536	3.78936	1.93697
S171-109	0.39794	0.632781	1.10397	3.03684	0.537501
S172-22417741	1.76583	0.703985	1.68037	3.37765	0.733727
S173-22378581	2.39808	0.758868	2.24522	3.79088	1.19517
S174-22416781	2.67678	0.624923	2.7914	3.64377	1.55772
S177-22458101	2.97831	0.772879	2.94828	3.81625	1.73103
S186-22475931	1.33686	0.587553	3.55791	3.88709	2.17497
S194-22497791	1.53029	0.700707	1.64581	3.14241	0.81836
S196-22507421	1.22667	0.741388	2.76519	3.8042	1.56626
S218-22595151	2.6546	0.700707	3.52233	3.85545	2.1689
S235-2260632	3.07929	0.93229	2.95618	3.76023	1.68852
S248-160	1.0976	0.55145	2.83975	3.82581	1.64237
S264-174	1.99944	0.732394	3.39185	3.86999	2.11384
S267-23140271	2.95709	0.789074	3.7623	3.7219	2.35549
S-185	0.418301	0.39794	1.52323	3.15295	0.735599

## Sheet: Table S4
Table S4. Crude ORs for sPTB.
Variables	OR value	95%CI	P-value
Miscarriage	2.0588	(1.00, 4.22)	0.049
Age >35 years	3.463	(1.45, 8.28)	0.0052
IL-6 (pg/ml)	2.84	(1.70, 4.74)	< 0.001
IL-1 (pg/ml)	2.0424	(1.25, 3.34)	0.0044
IL-12P70 (pg/ml)	2.5616	(1.29, 5.09)	0.0072
Gardnerella swidsinskii (%)	1.863	(1.07, 3.24)	0.0276
Lactobacillus iners (%)	1.7048	(1.04, 2.80)	0.0354
Lactobacillus_uncultured Lactobacillus sp. (%)	0.3236	(0.11, 0.99)	0.0484
Aerococcus christensenii (%)	1.9019	(0.93, 3.87)	0.0766

## Sheet: Table S5
Table S5. Source Data for the Heatmap: Relative Abundance of Microbial Taxa Correlated with GA at Delivery and CST.
No.	CST	Lactobacillus iners	Lactobacillus crispatus	Lactobacillus gasseri	Gardnerella vaginalis	Lactobacillus jensenii	Sediminibacterium_uncultured Sediminibacterium sp.	Fannyhessea vaginae	Gardnerella swidsinskii	Gardnerella leopoldii	Rhodanobacter denitrificans	Chitinophaga_uncultured Chitinophaga sp.	Lactobacillus delbrueckii	Lactobacillus taiwanensis	Aerococcus christensenii	Megasphaera_uncultured Megasphaera sp.	Prevotella bivia	Lactobacillus_uncultured Lactobacillus sp.
T1-2150711	IV	0.0251729	0.0165742	0.000311546	0.764284	0.000373855	0.0433049	0.0095333	0.00074771	0.000436164	0.0381955	0.0219328	6.23092e-05	0.000124618	0	0	0.000560783	0.00193158
T3-s2	IV	0.25081	0.0215641	0.00101805	0.0268394	0.00185099	0.459695	9.25497e-05	0.0317446	0	0.0259139	0.0183248	0.000185099	0.000370199	0.00240629	0.000277649	0	0.00342434
T4-s3	III	0.869133	0.00962627	0.00169875	0.000943752	0.000943752	0.046873	0	0.000125834	0	0.00138417	0.00201334	0.000125834	0.000880836	0	0	6.29168e-05	0.00276834
T5-s4	III	0.415982	0.176055	0.000951281	0.00217436	0.00129102	0.229734	0	0.000271795	0	0.00794999	0.0141333	0	0.000271795	0.000135897	0	0.000407692	0.00455256
T6-s5	III	0.811397	0.0116073	0.00157387	0.000786937	0.00203292	0.0905633	0	0.000196734	0.000131156	0.0047872	0.00452489	0.000131156	0.000655781	0	0	0	0.00229523
T7-s6	IV	0.0162644	0.0167141	0.00172388	0.160021	0.000524659	0.295308	0	0.177035	0.000149903	0.0592865	0.0663319	0.000224854	0.000149903	0.0706041	0	0.000149903	0.0027732
T8-s7	I	0.0129674	0.854022	0.000125897	0.00333627	0.00321037	0.0671661	0.000692434	0.0225985	6.29485e-05	0.00421755	0.00276973	0	0	0.000188846	0.000503588	0	0.00182551
T9-s8	I	0.00804987	0.864363	0	0.000181576	6.05254e-05	0.0245733	0.000121051	0	0.000544728	0.0182181	0.0234233	0	6.05254e-05	6.05254e-05	0	0	0.0047815
T12-s9	III	0.93521	0.0123756	0.00024266	0	0	0.032577	0	0	0	0.000545984	0.000788644	6.06649e-05	0	0	0	0	6.06649e-05
T14-21537921	V	0.324232	0.0254217	0.00351899	0.00206286	0.464325	0.0281519	0	0.000121344	0	0.032763	0.0282126	0.000121344	0.000485378	0	0	0	0.00303361
T16-s11	I	0.0979844	0.674837	0.00156047	0.00182055	0.00656697	0.0930429	0	0.000780234	0	0.00136541	0.000975293	0.000130039	0.000260078	0.000585176	0	0.000130039	0.00754226
T17-s12	III	0.811668	0.00844327	0.110114	0	0.00205218	0.00533568	0	0	0	0.0117854	0.00680152	0	0.000410437	0	0	0	0.00117268
T19-s14	III	0.82284	0.00732064	0.000549048	0.00103709	0.0011591	0.0184846	0	0	0	0.056674	0.0298926	0.000183016	0.000244021	0	0	0	0.00274524
T23-s18	III	0.877918	0.010898	0.00208433	0.00083373	0.00119104	0.0210219	0	0	0	0.000655074	0.00738447	0	0.00083373	0	0	5.95522e-05	0.00256074
T24-s19	IV	0.0212852	0.00616866	0.00122017	0.32199	0.00908351	0.1109	0	0.000406725	0.00196584	0.00508406	0.00345716	6.77874e-05	0.000338937	0.00027115	0	0.00027115	0.406928
T25-s20	III	0.654375	0.0133741	0.169596	0.0127372	0.00286588	0.0517132	0.000318431	0.000191058	0	0.00127372	0.00210164	6.36862e-05	0.000191058	6.36862e-05	0	0	0.00165584
T26-s21	I	0.0191834	0.875699	0.000661495	0.00120272	0.00132299	0.0186421	0.000120272	0.000180408	0	0	0.006194	0	0.000360815	0	0	0	0.00324734
T29-s22	III	0.829208	0.017782	0.00168209	0.00264328	0.0619368	0.0179022	0	0.000300372	0	0.00144179	0.000420521	0.000180223	0.000841043	0.000180223	0	0	0.00384477
T30-s23	III	0.659478	0.219378	0.00146619	0.001344	0.00116073	0.0271244	0	0.000244364	0	0.000733093	0.00128291	6.10911e-05	0.000427638	0.000183273	0	6.10911e-05	0.0112408
T31-s24	III	0.643818	0.215149	0.00100156	0.00118936	0.00187793	0.0373709	0	0.000125196	0	0.000438185	0.000438185	0	0.000187793	0.000187793	0	0	0.005759
T32-s25	IV	0.0118028	0.00633979	0.000809334	0.00101167	0.000404667	0.111351	0	0	0	0.000674445	0.034599	0	0.000134889	6.74445e-05	0	0.000202334	0.00148378
T40-s28	I	0.0134914	0.883357	0.000786496	0.000483998	0.001089	0.0350293	0	0.000302499	0.000181499	0.000967996	0.00205699	0.000362998	0.000241999	0	0	0	0.00139149
T41-s29	I	0.0194127	0.815211	0.00116722	0.00344023	0.00165868	0.0188598	0	0.000552893	0	0.000737191	0.000982922	0.000368596	0.000122865	0.000184298	0	0.000860057	0.00233444
T43-21194432	IV	0.00254768	0.00185912	0.000137713	0.00199683	0	0.119879	0.000275425	0	0	0.131102	0.0716105	0	0.00144598	0	0.000206569	0.00165255	6.88563e-05
T48-s32	IV	0.00562167	0.0035285	0	0.525507	0	0.0176425	0.183123	0	0.000299025	0.000179415	0.00047844	0	0.183063	0	0.00011961	0.000418635	0.000956881
T49-21591571	I	0.00652012	0.855378	0.000124193	0.000993542	0.000186289	0.0824019	0.000434675	0	0	0.0034774	0.00534029	0.000124193	0.000993542	0	0.000124193	0.000124193	0.00124193
T51-21594911	IV	0.0126739	0.195427	0.000354516	0.065674	0	0.54037	0.000177258	0.000265887	0	0.0296021	0.0298679	0	0.000709031	0	0	0	0.000974918
T52-21598291	III	0.788039	0.00603647	0.0472338	0.0011824	0	0.0403261	0.000435621	0.000497853	0	0.0374012	0.0305557	0	0.00124463	0	0.00037339	0	0.000995706
T55-S34	III	0.819667	0.00397181	0.000384369	0.000768738	0.000128123	0.0821268	0.000256246	0	0	0.0128123	0.021909	0	0.00128123	0.000128123	0.000576553	0	0.000512492
T56-s35	III	0.940018	0.00617028	0.000474637	0.00124592	5.93296e-05	0.0127559	0.000118659	0	0	0.000177989	0.000593296	0	0.000296648	0	5.93296e-05	0	0.00118659
T57-s36	I	0.0540685	0.769153	0.00107066	0.0101713	0	0.0224245	0.000356888	0	0.000594813	0.00582917	0.0199857	5.94813e-05	0.000475851	0.00113015	0.000535332	0.00410421	0.0038068
T59-s38	III	0.746606	0.0514192	0.00323206	0.156197	0.00240936	0.00611154	0.000705177	0.00158665	0.000822707	0.000528883	0.000293824	0	5.87648e-05	0.000176294	0	0	0.00511253
T60-s39	I	0.142294	0.761251	0.000298436	0.00208905	0	0.0171899	0.00119374	0.000477498	0.00125343	0.00423779	0.0102065	5.96872e-05	0	0	0.000238749	0	0.00322311
T62-21614441	I	0.0332473	0.503873	0.000258231	0.0112331	0.000129116	0.0304067	0.000903809	0	6.45578e-05	0.127179	0.0785023	0.00180762	0	0	0	6.45578e-05	0.150613
T64-s41	I	0.0274689	0.92556	0.000297283	0.00784827	5.94566e-05	0.0152209	0.000951305	0.000832392	0.00303228	0.000475653	0.000772935	0.000118913	5.94566e-05	0.000118913	0.000475653	0	0.0013675
T65-s42	III	0.708909	0.0496021	0.0324897	0.156704	0.000299168	0.0222581	0.00125651	5.98337e-05	0.000239335	0	0.000777838	0	0	0.00107701	0	0	0.0060432
T66-s43	IV	0.0159737	0.0146817	0	0	0	0.0118041	0.156624	0.0017618	0	0	0.000822175	0	0	0	0	0	0
T67-s44	I	0.0259573	0.718536	0.00501525	0.0138936	0.000135547	0.0755676	0.00196544	0	0.000135547	0.00203321	0.00243985	0	0	0	0.000338868	0.00135547	0.00474415
T70-s47	I	0.0261083	0.859242	0	0.00884216	0.00406261	0.0288565	0.000537699	0.000298721	0.000955909	0.010993	0.00896164	0	0	5.97443e-05	0	0	0.00477954
T71-21636391	I	0.0345311	0.868647	0.000488073	0.00189128	0.00189128	0.0398389	0.000610091	0.000244036	0.000793118	0.00219633	0.00549082	0	0.00549082	6.10091e-05	0.000122018	0	0.00646696
T73-s48	I	0.0254835	0.887644	0.00204832	0.00578348	0.00156636	0.0151214	0.00126514	0.00240978	0.000120489	0.000481957	0.00168685	0.000120489	0.000120489	0.000542201	0.00114465	0	0.0234954
T74-21643711	IV	0.00699982	0.0155822	0	0.219307	0	0.0113823	0.110293	0.388581	0.000121736	0.0015217	0	0	0	0	0	0.0389555	0
T75-21437642	I	0.0270044	0.90755	0.004371	0.00251482	0.0107179	0.0138914	0.00071852	0.000838273	0.000239507	0.000419137	0.00035926	0	5.98767e-05	0	0.00017963	0	0.0104185
T76-s49	I	0.108805	0.844371	0.000412809	0.00247685	0.000176918	0.00548446	0.00135637	0.00288966	0.00088459	0.000707672	0.00088459	0.000117945	0.000117945	0.000353836	0.000235891	5.89727e-05	0.00153329
T78-s51	I	0.083189	0.823947	0.00262765	0.00388176	0.000298597	0.0201851	0.00089579	0	0.00238877	0.0015527	0.00483726	0	0.000298597	0	5.97193e-05	0.0015527	0.00364288
T80-s52	III	0.901829	0.0403848	0.000237558	0.00932415	0.000178168	0.0115809	0.00172229	0.00380093	0.000593895	5.93895e-05	0.00528566	0	0.000237558	0.00255375	5.93895e-05	0	0.000950232
T81-s53	I	0.0545455	0.88188	0.00160792	0.00265925	0.000309215	0.0299938	0.00160792	0.00235003	0.0004329	0.000309215	0.00136054	0	0	0	0	6.18429e-05	0.00377242
T84-s56	III	0.878024	0.0817477	5.87268e-05	0.0128612	0.000117454	0.00452196	0.000880902	0.000352361	0.00140944	0.000352361	0.000822175	5.87268e-05	0.00017618	0.000352361	0.000117454	0	0.0015269
T86-58	IV	0.019679	0.0357907	0	0.373722	0	0.0258621	0.000653983	0	0.00505351	0.00136742	0.00136742	0	0	0.000118906	0	0	0.00915577
T87-59	I	0.142576	0.792394	0.000357632	0.00393396	0.00619896	0.0137092	0.00125171	0.000596054	0.000238422	0.000596054	0.000834476	0.000178816	0.000119211	0.000417238	0.0011325	0.000178816	0.00780831
T89-61	IV	0.373331	0.0447707	0	0.277989	0	0.0451332	0.0291825	0.00114797	0.000543774	0.00676696	0.0242281	0.000120839	0.000120839	0.0370975	0.134191	0.00453145	0
T91-63	III	0.63235	0.0128989	0.000605583	0.00199843	0.016048	0.0598316	0.000605583	0.000666142	0.163205	0.0340943	0.0310664	0.000121117	0.000121117	0.000181675	0	0.000181675	0.00272513
T92-64	I	0.0221501	0.8447	0.00199663	0.00754976	0.000935921	0.0519124	0.00155987	0.000311974	0.00655144	0.00162226	0.0259562	6.23947e-05	0.000124789	0	0	0.000561552	0.00311974
T93-22042531	I	0.00552056	0.472786	0	0	0	0.363791	0.00162786	0	0	0.0205959	0.0680869	0.00141553	0	0.000849317	0	0	0
T95-22045131	I	0.0302112	0.600885	0.000155328	0.00807704	0.000776639	0.291628	0.00100963	0	0.000543647	0.0027959	0.00877602	0	0	0	0	0.000155328	0.00186393
T96-2203311	IV	0.00329281	0.0173506	0	0.0214666	0.000506586	0.0578774	0.123987	0	0.714032	0.00139311	0.00234296	0	0	0.00639564	0	0	0.00170973
T98-67	I	0.0714929	0.881265	0.000120055	0.00144066	0.00024011	0.0160274	0.000660304	0.00744342	0.000540249	0.000960442	0.000780359	0	0	0.000480221	0.000120055	0	0.000180083
T99-68	IV	0.00948941	0.00661198	0	0	0	0.054059	0.00128566	0	0	0.0326925	0.0221624	0	0	0	0	0.115893	0
T100-69	I	0.125098	0.768467	0.00752513	0.0151707	0.00186623	0.0235386	0.00301005	0	0.00144483	0.000421408	0.00174583	0.00288965	0.000240804	0.000120402	0.000301005	0.00264885	0.00830775
T101-22042532	I	0.0231873	0.840326	0.00202429	0.004662	0.000245369	0.0671697	0.00196295	6.13422e-05	0.000797448	0.00558214	0.00895596	0.00171758	0.000122684	0.000368053	0.000122684	0.000797448	0.00177892
T103-71	IV	0.0139276	0.01368	0	0.0148561	0	0.0230888	0.00142371	0	0	0	0	0.656763	0	0	0	0.00315692	0
T105-22078671	IV	0.00846561	0.0265961	0	0.736649	0	0.163034	0	0	0	0.00599647	0.00973545	0	0	0	0	0	0
T106-73	I	0.05164	0.858663	0.00388082	0.0155233	6.25939e-05	0.0190285	0.00425638	0.002003	0.0010641	0.000563345	0.00212819	0.00262894	0.000125188	0.000250376	0	0.00738608	0.00143966
T107-74	III	0.673609	0.0208272	0.00377603	0.255826	0.000236002	0.00938108	0.00259602	0	0.000590005	0.000826007	0.00194702	0.00147501	0.00112101	0.000236002	0.000885008	0.000295003	0.00135701
T108-75	IV	0.0147252	0.0219083	0.000897881	0.00460912	0	0.0108943	0.000658446	0	0.384533	0.00167604	0.00251407	0.00119717	0.0037711	5.98587e-05	0	0.000658446	0.00287322
T109-76	I	0.0454709	0.788623	0.00450505	0.00937049	0.0225853	0.0165786	0.00240269	0	0.00108121	6.00673e-05	0.00702787	0.00270303	0.000120135	0.000420471	0.000240269	0.00174195	0.0111124
T110-77	I	0.038872	0.896858	0.0024444	0.00715436	0.00149049	0.0125201	0.00190783	0	0.000238479	5.96196e-05	0.000953914	0.0024444	0.00411375	0.000178859	0.000238479	5.96196e-05	0.00292136
T112-22094841	IV	0.24532	0.014907	0	0.467868	0.00117378	0.0119725	0.0404366	0	0	0	0.00146722	0	0	0.0700745	0.118552	0.00340396	0.00176067
T113-78	IV	0.010013	0.0191424	0	0.327424	0	0.0144893	0.338968	0	0	0	0.000765697	0	0	0	0	0.24891	0
T114-79	I	0.0162287	0.920699	0.0073713	0.00487457	0.000178338	0.0139104	0.00136726	0	0.000356676	0.00029723	0.000891689	0.00196172	0.00029723	0	0.000118892	0.000772798	0.000832243
T115-80	III	0.626843	0.0285066	0.00204159	0.0142911	0	0.24983	0.00128544	7.56144e-05	0.000226843	0.0111909	0.015879	0.000226843	0	0	0	0.000529301	7.56144e-05
T116-81	I	0.0240745	0.668332	0.00181694	0.00916042	0	0.180559	0.00264971	0	0.00037853	0.000605648	0.00711636	0.00189265	7.5706e-05	0.000454236	0.000302824	0.000529942	0.00158983
T117-82	III	0.370175	0.0180477	0.00316164	0.0082993	0	0.00533527	0	0	0	0	0.00223949	0	0	0	0	0	0
T118-83	IV	0.0129725	0.0126001	0	0.861958	0	0.0419589	0	0	0	0.004469	0.00515176	0	0	0.00111725	0	0	0
T119-84	III	0.550744	0.0364069	0.330458	0.00446163	0.00035693	0.0166568	0.00160619	0.00517549	5.94884e-05	0.00035693	0.000892326	0.00142772	0	0	0	0.000832838	0.00113028
T120-22103571	I	0.0150911	0.835777	0.00276057	0.00545979	6.13459e-05	0.0813447	0.00184038	0	0.000122692	0.00631863	0.0216551	0.00153365	0	0.000245384	6.13459e-05	0.00030673	0.00122692
T121-22104391	I	0.0233822	0.614802	0.00607794	0.0174473	0.00207365	0.113765	0.00107258	7.15052e-05	0.00228817	0.00257419	0.00664998	0.000429031	7.15052e-05	7.15052e-05	0	0.000429031	0.00314623
T122-85	IV	0.0434096	0.0390687	0	0.0228887	0	0.543212	0.00513023	0	0	0.019337	0.144436	0	0	0	0	0	0
T123-86	IV	0.0120186	0.00862069	0.000692172	0.727536	0	0.07444	0	0.0050969	0	0.0831865	0.0585829	0	0	0	0	0	0
T126-89	I	0.0175055	0.778993	0.00225449	0.00822227	0.000198926	0.106226	0.00145879	0	0.000265234	0.00185664	0.00377959	0.00198926	0	0.000132617	0.000198926	0.00112725	0.00139248
T127-90	IV	0.0158162	0.028714	0	0.0208059	0	0.563641	0.00235361	0	0	0.0352099	0.173131	0	0	0.000753154	0	0	0
T129-92	III	0.926918	0.0132169	0.00436577	0.00723641	0.00023922	0.0174033	0.00203337	0	0.0047246	0.000657855	0.000897076	0.0011363	0.00035883	0.00023922	0	0.000418635	0.00071766
T130-93	IV	0.00511133	0.270666	0.0371306	0.0721462	0	0.00481758	0.00481758	0	0.228541	0	0	0	0	0.0235004	0	0.159156	0
T132-22060272	IV	0.0213866	0.0173647	0	0.546476	0.00140449	0.0275792	0.340271	0	0	0	0	0	0	0	0	0	0
T134-95	IV	0.017074	0.00874671	0	0.226935	0	0.0080278	0	0	0	0	0	0	0	0	0	0.109454	0
T135-96	IV	0.00453913	0.0137384	0.372814	0.35381	0	0.0409732	0.131756	0	0.00714156	0.00157356	0.00490226	0	0	0	0	0	0
T138-2214831	II	0.0615176	0.32777	0.475839	0.0148134	0.00342842	0.0439873	0.00291093	0.00362249	0	0.0040753	0.00219937	0	0.000452811	0.000840934	6.46872e-05	0.000323436	0.00142312
T142-97	IV	0.0251831	0.0174862	0.00306382	0.652294	0.00119564	0.171798	0.000597818	0.00141982	0.000224182	0.0204753	0.0448363	0	0.000822	0.000149454	0.000298909	0	0.000971454
T147-99	IV	0.0260108	0.0252022	0	0.00525606	0.000269542	0.621024	0	0	0	0.00579515	0.0121294	0	0	0	0	0	0
T148-100	IV	0.027008	0.0254016	0	0.00281124	0	0.527008	0	0	0	0.0514056	0.123394	0	0.00210843	0	0	0.000502008	0
T151-22260061	I	0.0336915	0.637649	0.0067383	0.00916651	0.143932	0.0239786	0.00230681	0.00254963	0.000121411	0.0375159	0.0324774	0	0.00151763	0.000971286	0.000728465	0.0010927	0.00801311
T149-101	IV	0.0110993	0.00915102	0	0.00324714	0	0.00667139	0.468591	0.00466407	0	0	0.00224348	0	0	0	0	0.00236155	0
T152-102	II	0.0291262	0.0295225	0.812892	0.00184928	0.00112278	0.0838782	0.000858596	0.000990688	0	0.00528367	0.00726504	0	0.000264183	0	0.000264183	0	0.00151905
T161-22313551	I	0.0375908	0.897942	0.00375303	0.0113801	0.00108959	0.0169492	0.000968523	0.00375303	0.000121065	0.000484262	0.000726392	0	0.000847458	0.0031477	0.000242131	0	0.000968523
T166-104	III	0.91489	0.0333092	0.0057222	0.00246958	0.00150584	0.0153596	0.00102397	0.00102397	0	0.000120467	0.00222865	0	0.00120467	0.000722804	0.000602337	0	0.00108421
T167-105	I	0.0968535	0.79964	0.00485466	0.00293677	0.023674	0.00719209	0.000599341	0.0177405	0.000239736	0.00029967	0.00173809	0	0.00101888	0.00251723	0.00107881	0.00401558	0.00443512
T170-108	III	0.936114	0.0199976	0.00330345	0.0103233	0.00159273	0.00454224	0.0011798	0.00530911	0.00011798	0.000353941	0.000766871	0	0.000943841	0.000412931	0	0	0.000648891
T175-2241951	IV	0.00597436	0.0285683	0	0	0	0.240169	0	0	0	0.00401912	0.0120574	0	0	0.437215	0	0.00868998	0
T178-2249271	IV	0.0484908	0.0135551	0.00349357	0.00796534	0	0.0715484	0	0.00265511	0	0.00139743	0	0	0	0	0	0	0
T179-111	IV	0.00933972	0.00922149	0.343855	0.596678	0.00112313	0.00461075	0.0019507	0.000354673	0.00756635	0.000591121	0.000532009	0.000413785	0.000709346	0.000236449	5.91121e-05	0	0.00171425
T180-112	IV	0.0142483	0.0211708	0	0.0309833	0	0.0793736	0	0.790308	0	0.00194906	0.00336044	0	0	0	0	0	0
T183-114	IV	0.0290988	0.130126	0.00400109	0.0160044	0	0.507411	0.000818405	0	0	0.0308266	0.122943	0	0	0	0	0	0
T184-115	IV	0.0184424	0.0219664	0.525608	0.367556	0.00193821	0.0122753	0	0	0	0	0.00916246	0	0	0	0	0	0
T185-116	III	0.522218	0.377063	0.0068364	0.00612918	0.00129656	0.00995992	0.000471476	0	0.000235738	0.00141443	0.00583451	5.89345e-05	0.000294672	0	0	0.000235738	0.0218058
T188-22098102	IV	0.0175277	0.00771553	8.38645e-05	0.380912	0	0.333948	0	0	0	0.0555183	0.0524153	0	0	0	0	0	0
T191-118	I	0.170944	0.585253	0	0.010641	0	0.0292939	0	0	0	0.101715	0.0630946	0	0	0	0	0	0
T192-119	III	0.871722	0.0261671	0.00380613	0.00624442	0.00118941	0.00969373	0.000594707	0.000237883	0.000535236	0	0.000951531	0	0.000178412	5.94707e-05	0.000118941	0	0.00297354
T193-120	III	0.895281	0.0209437	0.00435276	0.00561443	0.00107242	0.0378501	0.00145092	0.000126167	0	0.00145092	0.00233409	0	6.30835e-05	0	0.00100934	0	0
T198-122	IV	0.0680199	0.0749298	0	0.00561434	0	0.472468	0	0	0	0.026992	0.0282876	0	0.0151155	0	0	0	0
T202-126	II	0.0173598	0.0212012	0.464948	0.00694393	0.00229002	0.281155	0	0	0	0.00864298	0.0245254	0	0	0	0	0	0.00118195
T205-129	I	0.102055	0.790033	0.0118308	0.00597514	0.00149379	0.0181047	0.000896272	0	0.000119503	0.000597514	0.00256931	0	0.000119503	0.000298757	5.97514e-05	0	0.0103967
T206-130	III	0.868659	0.0225989	0.00607497	0.0203511	0.00157949	0.0301926	0.00358423	6.07497e-05	0.000303748	0.00157949	0.00249074	0	0	0.00297673	0.00139724	0	0.00206549
T209-133	IV	0.359275	0.028749	0.000813103	0.332675	0	0.00569172	0.109478	0	0	0	0	0	0	0.0827622	0.0651644	0	0
T212-134	IV	0.0231185	0.0166626	0.310502	0.34518	0	0.0433473	0.00909985	0	0	0.11381	0.0638834	0	0	0	0	0	0
T213-135	III	0.758789	0.0205442	0.0028126	0.0111281	0.00055029	0.0306328	0.00036686	6.11434e-05	0.000305717	0.000428004	0.00171201	0	0	0.00293488	0	0	0.00018343
T214-2252951	III	0.760629	0.0336128	0.00682645	0.00207761	0.000593604	0.103139	0.000296802	0	0.000667804	0.00252282	0.00511983	0	0.000445203	0	0	0.0181791	0.00237442
T217-22578801	I	0.0303219	0.898325	0.00697341	0.00410933	0.00124525	0.0320653	0.000560364	6.22626e-05	0.000124525	0.00124525	0.00161883	0	0.000124525	6.22626e-05	6.22626e-05	6.22626e-05	0.000498101
T219-22618541	III	0.296355	0.425552	0.00369332	0.00102592	0.0380275	0.140483	6.83948e-05	0.00013679	6.83948e-05	0.0078654	0.0135422	6.83948e-05	0.000341974	0.000273579	0.000410369	0	0.00287258
T220-136	III	0.503817	0.0191172	0.133488	0.0139396	0.00146034	0.131099	0.00066379	0.00325257	0	0.00278792	0.0472619	0	0.000730169	6.6379e-05	0.000331895	0	0.00152672
T221-137	I	0.0239272	0.889163	0.00464079	0.00488187	0.00138621	0.0269407	0.00072324	0	0.00012054	0.0012054	0.0155497	6.027e-05	6.027e-05	0.00018081	0.00054243	0	0.00108486
T222-138	I	0.0318529	0.794759	0.00294489	0.00781297	0.0011419	0.022297	0.000661097	0.0001202	0.0001202	0.0459763	0.035519	0.000180299	6.00998e-05	0.000180299	0.0001202	0	0.00210349
T225-141	III	0.892621	0.0105579	0.0366527	0.00359928	0.0014997	0.0232753	0.000119976	0.000179964	0.00293941	0.000959808	0.00155969	0	5.9988e-05	0.00029994	0	0	0.0019796
T227-143	IV	0.0162101	0.0138226	0.239319	0.482722	0	0.0855743	6.28299e-05	0	0.00257602	0.0640865	0.0528399	0	0	0	0	0	0
T228-144	I	0.0175991	0.823762	0.0258738	0.0072249	0.00098802	0.0242065	0.00216129	0	0.000247005	0.00160553	0.0133383	0.00351982	0	0.00154378	0.000123503	6.17513e-05	0.00654563
T229-145	V	0.301545	0.0244799	0.00492089	0.00647814	0.560421	0.0374984	0.00236701	0	0.000747477	0.0118351	0.0230472	0	0.000498318	0.000436028	0.00012458	0	0.00666501
T230-146	III	0.896637	0.0154614	0.00264876	0.000800788	0.00160158	0.0372059	0.000739189	0.000123198	6.15991e-05	0.00117038	0.00252556	0	0.000246396	0	0	0.000431194	0.00141678
T231-147	IV	0.00470815	0.00857126	0.00458743	0.184705	0	0.0400193	0.196897	0	0	0.0313273	0.0446671	0	0	0	0	0.00591537	0.000422527
T232-226	I	0.0484395	0.869397	0.00404685	0.00625422	0.000613158	0.0364216	0.000245263	0.00459869	0	0.00183948	0.00318842	0.000122632	0.000122632	0.000306579	0.000122632	0	0.00141026
T234-149	I	0.0722812	0.853945	0.00662528	0.00620747	0.00602841	0.0113406	0	0.00322311	0.000835621	0.000716247	0.000895309	0	0.000238749	0.00137281	0.000417811	0	0.00489435
T236-2269391	IV	0.512265	0.0598963	0	0.281419	0.0311717	0.00436987	0	0	0.00279671	0	0.00739964	0	0	0.00967197	0	0	0
T238-151	I	0.030555	0.874638	0.000677632	0.00776197	0.00264893	0.0413972	0.000184809	0.00172488	0.00123206	0.00240251	0.00308015	0	6.16029e-05	0.000677632	6.16029e-05	0.000123206	0.0145383
T239-152	III	0.712575	0.0411775	0.000584078	0.0197418	0.000876117	0.00245313	0.00210268	0.00245313	0.130425	0.00052567	0.000817709	0.000116816	5.84078e-05	0.00186905	0.0679283	0	0.000642486
T243-155	III	0.472644	0.0184139	0.000529474	0.0801859	0.00235322	0.0101188	0.00429462	0.0570655	0.000529474	0.000705965	0.00105895	0	0.000117661	0.00423579	0.229792	0	0.000235322
T244-156	I	0.121172	0.628656	0.000187864	0.00594903	0.00231699	0.0859165	0.000313107	0.00256747	0.000500971	0.0295573	0.0358194	0.000375728	0.000876699	0.000125243	0	0.000250485	0.051099
T255-166	I	0.0303212	0.847675	0.000599233	0.0079698	0.00143816	0.0144415	0.00629195	0.00557287	0.000299616	0.000659156	0.00629195	0	0	0.00035954	0.00017977	0.000599233	0.00479386
T260-171	III	0.843366	0.0418747	0.055735	0.000528572	0.00182064	0.0075762	5.87303e-05	0.00346508	5.87303e-05	0.000117461	0.00129207	0	0.000176191	0.000587303	0.000117461	0	0.00229048
T261-172	III	0.809219	0.0212968	0.000296613	0.00901703	0.00261019	0.00872041	0	0.00539835	0	0.00213561	0.0023729	5.93225e-05	0.000177968	0.000296613	5.93225e-05	0	0.00172035
T262-173	III	0.736975	0.0298066	0.00178593	0.00160118	0.00283286	0.0438478	0.000369504	0.00117009	6.15839e-05	0.0684198	0.0537628	0.000123168	0.000492672	0.000554255	0.000369504	0	0.00141643
T263-23106461	I	0.0341894	0.545328	0.00154703	0	0.020034	0.31745	0	0	0	0.00603342	0.0151609	0	0	0	0	0	0.00734839
T265-175	I	0.171723	0.751734	0.00271428	0.00500633	0.00928886	0.0281078	0.000422221	0.000422221	0.000844442	0.00150793	0.00180952	6.03173e-05	0.000180952	0.000482538	0	0.000844442	0.00723807
T266-176	I	0.032737	0.836632	0.000697881	0.00247431	0.00209364	0.0749905	0.000190331	0.0020302	6.34437e-05	0.00520239	0.00564649	0	0	0.000951656	0.000380662	0.000190331	0.00145921
T268-177	III	0.884829	0.0259821	0.000936856	0.00324777	0.00199863	0.0380364	0.000437199	0.00724502	0.000312285	0.000936856	0.00412217	6.24571e-05	0.000249828	0.00605833	0.000874399	0	0.000624571
T269-178	IV	0.0274579	0.0107543	0	0.0083899	0	0.097933	0.00213561	0.590268	0	0.000686446	0.00404241	0	0	0	0	0.00427122	0
T270-23178571	IV	0.0277444	0.0278303	0	0	0	0.412214	0	0	0	0.0251675	0.0246521	0	0	0	0	0.0443223	0
T271-179	I	0.0419857	0.842554	0.00234626	0.00815016	0.00253149	0.0518647	0.000493949	0.000493949	0.00654483	0.00277846	0.00605088	0.000246975	0	0.00185231	0.000370462	0.000864411	0.00222277
T272-180	IV	0.0324986	0.00541643	0.209412	0	0	0.146455	0	0	0.511888	0.00970737	0.00710467	0	0	0	0	0	0
T-181	IV	0.0240692	0.018428	0	0	0	0.351166	0	0.00874389	0	0.0132569	0.0800113	0	0	0.000282061	0	0.0345995	0
T-184	I	0.0210771	0.763434	0.000298543	0.0013733	0.0101505	0.0115835	0.00101505	0.000477669	0.00041796	0.00740387	0.0111058	0.00268689	0.000119417	0.00244805	0.000298543	0.000179126	0.00471698
T-187	III	0.894712	0.0176272	0.00124636	0.00516351	0.00213663	0.0138287	0.000178052	0.000890261	0.000178052	0.0249273	0.0185174	0	5.93507e-05	0.00083091	0.000296754	0.000296754	0.000356104
T-190	I	0.0149529	0.632313	0.00667223	0.0115573	0.134219	0.0201954	0.00172763	0.000893602	0.00822114	0.0166806	0.0163827	0	0	0.000536161	0.00017872	0	0.0335399
T-192	I	0.0272041	0.689212	0.000499158	0.00155987	0.00162226	0.0511637	6.23947e-05	0.00842329	0.000499158	0.131466	0.0529107	0	0	0.000998315	0.000249579	0	0.000935921
T-194	III	0.833598	0.00120765	0.00108053	0.00190682	0.000127121	0.0373101	0.000826289	0	0	0.000572046	0.0142376	0	0	0.000190682	0	0.000254243	0.000127121
S22-s17	III	0.700762	0.00682396	0.00145191	0.00116152	0.000725953	0.212995	0	0.000290381	0	0.00936479	0.00863884	0	0.000508167	0	0	0	0.000871143
S34-2154901	II	0.0197274	0.00850097	0.341661	0.171966	0.00201168	0.130954	0	0.000584036	0.000194679	0.0626866	0.055743	0	0.000129786	6.48929e-05	0	0	0.00155743
S36-21571911	I	0.019799	0.854505	0.00157423	0.00127149	0.0033301	0.0208283	0	0.000181642	0	0.000666021	0.00163478	0	0.000423831	0.000121095	0	6.05473e-05	0.00399612
S44-2155171	III	0.518567	0.270604	0.000179684	0.0895424	0.00676809	0.0337207	0.000479157	0.000419262	0.000419262	0.00856493	0.013656	0.000299473	0.000479157	0.000119789	0.000419262	0	0.00694777
S45-s30	III	0.370833	0.00416007	0.000117185	0.0729478	0	0.00568348	0.00228511	0.125798	0.00322259	5.85926e-05	0.000292963	0.00023437	0	0.00720689	0.223003	0	0.000703111
S50-21594191	III	0.586531	0.31184	0	0.00396511	0	0.0287318	0.000427012	0.000671018	0	0.000488013	0.00274507	0	0.00140304	0	0.000610016	0	0.00969926
S58-s37	IV	0.0168002	0.0223604	0	0.616226	0	0.0207461	0.265395	0	0	0	0.00227191	0	0	0.0281	0	0	0
S63-21603521	III	0.52204	0.0219092	6.52061e-05	0.00273865	0	0.0957877	0	0.00547731	0	0.175665	0.0839854	0	0	0.000195618	0	0.000391236	0
S77-s50	I	0.181194	0.574254	0.000296068	0.0387257	0	0.00740171	0.00142113	0.0203695	0.00177641	0.00136191	0.00254619	0	0.000118427	0.00136191	0.0203103	0.0144481	0.00408574
S88-60	I	0.0361994	0.887513	0.000777838	0.00921438	0.000897505	0.0134027	0.00131634	0.0185484	0.00137617	0.000837671	0.000718004	0	0	0.000418836	0.000239335	0	0.00197451
S104-72	III	0.694226	0.0210119	0.00172619	0.179881	0.000119048	0.0227381	0.00178571	0	0.000595238	0.00452381	0.0047619	0.00119048	0.000119048	0.00327381	0.000178571	0.00047619	0.00202381
S131-22141771	IV	0.0082538	0.0260511	0	0.00148311	0	0.0595177	0.218339	0	0.00335311	0.00438483	0.02057	0.431584	0	0.00122517	0	0.00303069	0
S136-22145715	III	0.69728	0.090886	0.00177959	0.00368628	0.000889793	0.0202746	0.000826236	0.00463963	0.00076268	0.00057201	0.00057201	0.00165247	0	0.000254227	0	0.00038134	0.000699123
S139-2221621	V	0.0575259	0.0292949	0.0114201	0.00517804	0.560789	0.224571	0.00127678	0.0230529	0	0.0035466	0.0245425	0	0.00120584	0	0	0	0.00070932
S140-22239871	III	0.847101	0.0377806	0.00585796	0.00157967	0.00164549	0.0356743	0.000921477	0.00348845	0.000263279	0.000724018	0.00171131	0.00013164	0.000987297	0.000724018	0.000197459	0.000921477	0.000197459
S141-2220161	III	0.958004	0.00960581	0	0.00620863	0	0.0108944	0.000702864	0	0	0.00158144	0.00609149	0	0	0	0.00275288	0	0
S143-22199451	I	0.0397335	0.91165	0.00444151	0.00750255	0.00150051	0.00900306	0.000900306	0.00318108	0.000120041	0.000840286	0.000480163	0.000360122	0.000720245	0.000780265	0.000960327	0	0.000420143
S144-2225441	III	0.905839	0.0285449	0.00457213	0.00302749	0.00160643	0.0194007	0.00160643	0.00173	0	0.000494285	0.0012975	0	0.00222428	0.000617856	0.000370714	0	0.000803213
S146-22200221	IV	0.0797112	0.150257	0.00694348	0.00874878	0.019164	0.344674	0.00388835	0.00124983	0	0.00472157	0.0102764	0	0.00124983	0.00194417	0.0018053	0	0.000416609
S150-22259321	IV	0.0382609	0.0331634	0.00629685	0.00317841	0.00353823	0.0207496	0.00101949	0.00101949	0	0.00041979	0.00749625	0	0.851514	0.00053973	0.00017991	0	0.00269865
S154-22277361	III	0.892793	0.0312388	0.00551625	0.00299796	0.0013191	0.013251	0.00113923	0.000539633	0	0.000299796	0.000599592	0	0.00155894	0.000299796	0.000119918	0	5.99592e-05
S157-22283071	I	0.0587524	0.680227	0.00189036	0.00362949	0.00763705	0.15206	0.00166352	0.0021172	0	0.0042344	0.0108129	0	0.00491493	0.000529301	0.000378072	0	0.000907372
S158-22300221	III	0.809234	0.0261896	0.0750646	0.00399607	0.000676257	0.0444485	0.000922169	0.00147547	0	0.00295094	0.00848395	0	0.000368868	0.000184434	0	0	0.00122956
S169-107	III	0.62727	0.0242474	0.00216704	0.111749	0.000351412	0.00433408	0.00445121	0.0284058	0	0	0	0	0.000527117	0.00691109	0.169732	0	0.00163992
S171-109	I	0.037237	0.832371	0.00273071	0.0074474	0.000868864	0.0486564	0.00124123	0.00074474	6.20617e-05	0.00651648	0.0176876	0.000124123	0.00148948	0.000992987	0.000186185	6.20617e-05	0.00179979
S172-22417741	IV	0.190499	0.017617	0	0.421399	0	0.00874978	0.0597804	0	0	0	0	0	0	0.0170885	0.0365846	0	0
S173-22378581	IV	0.193752	0.00328834	0.0032018	0.00207684	0	0.253288	0	0	0.00337487	0.0257875	0.101246	0	0.0014711	0	0	0	0
S174-22416781	III	0.480287	0.0616108	0.00614902	0.0121775	0.000120569	0.0213407	0.00066313	0.393176	0.000361707	0	0.0042802	0.000482276	0.000241138	0.000361707	0	0.000542561	0.000723415
S177-22458101	I	0.112398	0.70753	0.0101928	0.0154625	0.00873665	0.0468035	0.00637914	0.00402163	0.00048537	0.000554708	0.000970739	0	0.00242685	0.00145611	0.000832062	0	0.00277354
S186-22475931	IV	0.0195776	0.064044	0	0.676013	0	0.0287796	6.17589e-05	0	0	0.0637352	0.0474926	0	0	0.0020998	0	0.0123518	0
S194-22497791	III	0.557044	0.0246086	0.00504112	0	0	0.0965773	0	0	0.00351552	0.155214	0.0926638	0	0	0	0	0	0
S196-22507421	I	0.072852	0.877121	0.00626811	0.00419845	0.00141919	0.00674117	0.00076873	0.000177399	0	0.000709597	0.00165573	0	0	0.000354799	0.000236532	0.000177399	0.00342972
S218-22595151	I	0.0278039	0.668502	0.00302216	0.0122901	0.000873069	0.0827401	0	0.000268637	0.145064	0.00120887	0.00255205	0	0	0	6.71592e-05	0.00402955	0.00107455
S235-2260632	I	0.0265039	0.365989	0	0	0	0.145008	0	0	0	0.212933	0.191841	0	0	0	0	0	0
S248-160	V	0.530189	0.0414486	0.00127815	0.00127815	0.316738	0.0453439	0.000182593	0.000121729	0.00121729	0.000243457	0.0229458	0	0.00669507	0.00115642	0.000182593	0	0.0017042
S264-174	IV	0.0192467	0.0262348	0.00769869	0.0854554	0	0.0300841	0.0612934	0.163567	0	0.00148052	0	0	0	0.410695	0	0	0
S267-23140271	IV	0.016887	0.016167	0	0.733604	0	0.071279	0	0	0	0.00543265	0.0071999	0	0	0	0	0	0
S-185	III	0.869276	0.0244261	0.0194232	0.00364921	0.00370806	0.00665097	0.000824014	0.00064744	0.000470865	0.0140082	0.0113008	0	0	0.000882872	0.00064744	0	0.00276633

## Sheet: Table S6
Table S6. Comparison of Lactobacillus Spp. between the sPTB and term groups.
Variables	Term (n=152)	sPTB (n=38)	P-value
Lactobacillus crispatus (%)	3.47(1.28-76.86)	3.22（2.28-35.25）	0.947
Lactobacillus gasseri (%)	0.15 (0.03-0.44)	0.20 (0.01-0.61)	0.485
Lactobacillus iners (%)	3.61 (1.96-52.93)	18.56 (3.65-61.74)	0.035
Lactobacillus jensenii (%)	0.08 (0.01-0.19)	0.08 (0.00-0.19)	0.804
Lactobacillus johnsonii (%)	0.02 (0.01-0.06)	0.03 (0.00-0.06)	0.483
Lactobacillus sp. (%)	0.01 (0.00-0.06)	0.00（0.00-0.16）	0.516
Lactobacillus_uncultured Lactobacillus sp. (%)	0.14 (0.13-0.32)	0.08（0.00-0.19）	0.066

## Sheet: Table S7
Table S7. Comparison of BV-Associated Bacteria between the sPTB and term groups.
Variables	Term (n=152)	sPTB (n=38)	P-value
Fannyhessea vaginae (%)	0.07 (0.00-0.17)	0.09（0.01-0.16）	0.418
Gardnerella leopoldii (%)	0.01 (0.00-0.06)	0.00（0.00-0.06）	0.513
Gardnerella swidsinskii (%)	0.01 (0.00-0.12)	0.07（0.00-0.39）	0.012
Gardnerella vaginalis (%)	0.67(0.12-1.64)	0.57（0.30-6.44）	0.782
Prevotella bivia (%)	0.00 （0.00-0.04）	0.00(0.00-0.01)	0.129
Ureaplasma parvum (%)	0.02 (0.00-0.43)	0.04 (0.00-0.41)	0.965
Dialister micraerophilus (%)	0.02 (0.00-0.10)	0.02 (0.00-0.08)	0.888
Aerococcus christensenii (%)	0.01 (0.00-0.05)	0.05 (0.01-0.13)	0.006

## Sheet: Table S8
Table S8. Comparison of cytokines between the sPTB and term groups.
Variables	Term (n=152)	sPTB (n=38)	P-value
IL-6 (pg/ml)	7.86 (3.54-15.47)	19.29 (5.30-137.42)	0.00234737
IL-10 (pg/ml)	3.75 (3.09-4.45)	4.10 (3.30-5.31)	0.138767
IL-1β (pg/ml)	144.84 (28.74-495.83)	243.51 (49.82-1574.63)	0.0058595
IL-8 (pg/ml)	3530.74 (1395.00-6411.97)	1972.78 (5037.6-6825.34）	0.180565
IL-12P70 (pg/ml)	12.70 (4.44-31.14)	18.65 (7.08-86.45)	0.00953195

## Sheet: Table S9
Table S9. Associations between enrolled cytokines and bacterial taxa with FDR-adjusted P-values < 0.05.
Cytokines	Bacterial taxa	Correlation coefficient	FDR-adjusted P-values
IL-1	Gardnerella vaginalis	0.24	0.0169
IL-1	Lactobacillus crispatus	-0.219	0.0299
IL-1	Mycolicibacterium sp. TY81	-0.299	0.0033
IL-1	Labrys sp. (in: a-proteobacteria)	-0.223	0.0263
IL-1	Asinibacterium sp.	-0.21	0.0416
IL-12P70	Gardnerella vaginalis	0.246	0.0146
IL-12P70	Lactobacillus crispatus	-0.203	0.05
IL-12P70	Mycolicibacterium sp. TY81	-0.293	0.0033
IL-12P70	Chondromyces_uncultured Chondromyces sp.	-0.206	0.0456
IL-12P70	Labrys sp. (in: a-proteobacteria)	-0.238	0.0169
IL-12P70	Asinibacterium sp.	-0.226	0.0246
IL-6	Lactobacillus_uncultured Lactobacillus sp.	-0.247	0.0146
IL-6	Ureaplasma parvum	-0.258	0.0133
IL-8	Mycolicibacterium sp. TY81	-0.286	0.0035
IL-10	Lactobacillus_uncultured Lactobacillus sp.	-0.248	0.0146
IL-10	Ureaplasma parvum	-0.227	0.0246
